# Supplementary material for: Glass promotes the differentiation of neuronal and non-neuronal cell types in the Drosophila eye
Source: PLoS Genet. 2018 Jan 11;14(1):e1007173. doi: 10.1371/journal.pgen.1007173 (PMC5783423; doi:10.1371/journal.pgen.1007173)
Supplement: S1 Table — Separate sheets show the genes induced when gl was misexpressed with insc-GAL4 in gl mutant larval brains compared to gl mutant brains, genes induced when gl was misexpressed in clones made with Ubx-FLP in wing discs compared to wild type wing discs, genes more highly expressed in wild type third instar eye discs than wing discs, and genes more highly expressed in wild type third instar eye discs than brains, all using the same cutoffs (fold change>2, p<0.01, average counts in eye discs >1 and standard deviation/mean of eye disc samples<0.5). The final sheet shows predicted direct targets of Gl according to [40]. Columns show CPM in each of the three samples of each tissue and the log2 fold changes and p values for the indicated comparisons. (XLSX) [file pgen.1007173.s006.xlsx]

## Sheet: Genes induced in brain
List of genes induced when gl is misexpressed with insc-GAL4 in gl mutant larval brains compared to gl mutant brains, with fold change>2, p<0.01, average counts in induced samples >1 and standard deviation/mean of induced samples < 0.5
Gene ID	Gene symbol	insc-GAL4, UASg1 brain 1	insc-GAL4, UAS-gl brain 2	insc-GAL4, UAS-gl brain 3	gl brain 1	gl brain 2	gl brain 3	insc-GAL4, UASgl v gl brain logFC	insc-GAL4, UAS-gl v gl brain p value
FBgn0015037	Cyp4p1	8.04019	9.34111	6.12357	0	0	0.02337	9.60376	4.36127e-07
FBgn0051157	CG31157	6.83416	8.46859	6.42651	0.0202364	0	0.02337	8.72471	2.43351e-27
FBgn0035943	CG5653	4.10473	3.72105	3.28899	0	0.0217193	0	8.55022	1.0027e-09
FBgn0033395	Cyp4p2	28.9658	29.7684	23.3691	0	0.108597	0.11685	8.50627	5.76035e-127
FBgn0031305	Iris	6.83416	7.98101	5.77737	0.141655	0.0434387	0.02337	6.55127	1.28885e-09
FBgn0001217	Hsc70-2	27.0193	29.2808	25.4031	0.546383	0.0868773	0.490769	6.17216	1.39952e-31
FBgn0004052	Z600	1.20603	1.30878	0.887161	0	0.0434387	0.02337	5.53795	6.66144e-14
FBgn0023489	Pph13	3.46998	3.95201	3.37554	0.0809457	0.065158	0.11685	5.32641	6.78118e-20
FBgn0031775	CG9150	11.5102	10.7782	9.45584	0.404728	0.390948	0.420659	4.69759	6.10034e-53
FBgn0032879	CarT	7.63818	6.4156	4.82529	0.28331	0.304071	0.373919	4.28825	3.16753e-20
FBgn0263986	cd	6.11478	5.02983	3.6352	0.364256	0.108597	0.30381	4.23388	5.9963e-13
FBgn0004618	gl	39.8413	31.2825	23.5855	2.22601	2.95383	1.6359	3.7944	1.18469e-14
FBgn0039749	CG11498	1.43877	1.0265	0.627504	0.0404728	0.065158	0.16359	3.5132	5.23408e-09
FBgn0050488	antr	1.16371	1.10348	0.800609	0.0809457	0.195474	0.16359	2.7881	1.13671e-06
FBgn0033980	Cyp6a20	1.39645	2.10432	1.10354	0.28331	0.195474	0.28044	2.58533	7.28796e-06
FBgn0033817	GstE14	5.35308	3.43876	7.94117	0.28331	2.19365	0.420659	2.52692	0.00225027
FBgn0263654	CG43645	1.1214	1.07782	1.06027	0.242837	0.152035	0.18696	2.46692	0.000177637
FBgn0039916	Ekar	8.01903	6.13331	5.90719	1.17371	1.17284	1.37883	2.42846	1.08482e-16
FBgn0031490	CG17264	1.43877	1.89902	1.55794	0.141655	0.434387	0.373919	2.36093	0.000119502
FBgn0050440	CG30440	11.4255	10.5729	10.9489	3.31877	1.73755	2.31363	2.15801	3.31522e-09
FBgn0262112	sro	7.38428	6.005	9.80205	1.15348	2.60632	1.58916	2.1162	9.7206e-09
FBgn0037950	HisCl1	5.33192	5.46609	3.89485	1.23442	0.890493	1.26198	2.11426	1.08421e-07
FBgn0000449	dib	8.52684	4.33695	9.69386	2.04388	1.39004	1.79949	2.10656	3.72555e-06
FBgn0037618	CG11762	3.42766	2.20697	5.84228	0.445201	1.71583	0.584249	2.06156	0.00176014
FBgn0025620	CG13360	1.41761	1.41143	1.51467	0.607093	0.152035	0.28044	2.04931	0.00358438
FBgn0014396	tim	7.40544	7.15981	5.82064	0.951112	2.41085	1.8696	1.96175	0.000143396
FBgn0024989	CG3777	20.7564	15.3718	15.8823	5.32218	4.25699	4.22996	1.91237	1.99839e-06
FBgn0013813	Dhc98D	1.29066	1.30878	0.865523	0.182128	0.304071	0.467399	1.86118	0.000397402
FBgn0085261	CG34232	21.1372	23.4811	23.1744	6.75896	5.53843	7.66535	1.76358	9.43008e-08
FBgn0035880	Culd	7.34196	7.00584	5.51771	2.36766	1.58551	2.22015	1.68429	1.49818e-08
FBgn0037751	topi	1.43877	1.12915	1.0819	0.242837	0.434387	0.467399	1.67101	0.00488916
FBgn0027600	obst-B	7.6805	7.46776	8.59032	1.92246	3.88776	1.96308	1.60981	3.37691e-07
FBgn0033889	CG6701	39.4816	44.9349	36.287	13.5989	18.418	13.4611	1.40789	1.00472e-09
FBgn0038115	CG7966	14.6416	15.6797	15.2548	6.59707	5.25608	5.65553	1.37957	0.000375817
FBgn0040794	CG13056	0.93097	0.898184	1.19009	0.364256	0.32579	0.490769	1.35378	0.00257719
FBgn0034162	CG6426	2.98333	2.72021	2.40183	0.809457	1.36832	1.05165	1.32711	0.000168661
FBgn0032805	CG10337	4.40095	2.84853	4.97676	1.23442	2.08506	1.65927	1.29736	0.000551398
FBgn0033875	CG6357	129.299	202.733	162.004	65.2017	67.1345	75.7888	1.24712	7.8884e-05
FBgn0038109	CG11656	2.53901	2.51492	2.96442	0.829693	1.3466	1.28535	1.21189	0.00789605
FBgn0003187	qua	2.75059	3.38744	5.88556	1.82128	1.97646	1.42557	1.20127	0.00468165
FBgn0267435	chp	16.2497	15.7567	8.9798	5.86856	6.55924	5.86586	1.16303	5.57633e-06
FBgn0039821	CG15556	4.92991	4.38827	2.7264	2.12482	1.47691	1.8696	1.13661	0.00759492
FBgn0031677	CG14036	3.57577	4.31128	6.14521	2.08435	2.36741	2.03319	1.11274	0.00342663
FBgn0015663	Dot	8.14598	7.59607	5.38788	4.49249	1.84614	3.97289	1.0338	0.000744862
FBgn0031902	Wnt6	0.909811	0.923846	1.31992	0.78922	0.456106	0.30381	1.00439	0.000122987

## Sheet: Genes induced in wing
List of genes induced when gl is misexpressed in clones made with Ubx-FLP in wing discs compared to wild type wing discs, with fold change>2, p<0.01, average counts in induced samples >1 and standard deviation/mean of induced samples < 0.5
Gene ID	Gene symbol	Ubx-FLP>gl wing 1	Ubx-FLP>gl wing 2	Ubx-FLP>gl wing 3	wild type wing 1	wild type wing 2	wild type wing 3	Ubx-FLP>gl v wild type wing logFC	Ubx-FLP>gl v wild type wing p value
FBgn0036585	CG13071	42.2459	35.4138	42.2098	0	0	0	13.8794	6.71438e-67
FBgn0051157	CG31157	12.2279	10.7084	12.9593	0	0	0	12.1401	1.30114e-33
FBgn0001217	Hsc70-2	33.1256	36.9553	39.154	0	0	0.0213403	11.8023	2.63574e-53
FBgn0033108	CG15236	4.88665	7.00876	8.13638	0	0	0	11.3005	4.07252e-76
FBgn0045479	Gr64a	4.54886	4.23403	5.89059	0	0	0	10.8501	1.09158e-21
FBgn0040799	CG13051	16.9569	14.8397	18.1688	0.0254157	0	0	10.653	2.23823e-18
FBgn0033395	Cyp4p2	69.8543	70.5809	78.1608	0.0508314	0.130576	0.0853613	9.60995	2.16534e-163
FBgn0004052	Z600	1.5313	2.01425	1.95126	0	0	0	9.43539	8.30967e-21
FBgn0036789	AstC-R2	1.21603	0.822142	2.08011	0	0	0	9.02485	1.16023e-28
FBgn0004514	Oct-TyrR	6.01261	5.85776	8.30205	0.0254157	0.0217627	0	8.56178	8.83013e-54
FBgn0264835	CR44043	3.26527	3.61743	2.79803	0	0.0217627	0	8.30967	4.90304e-13
FBgn0036945	Ssk	1.46374	1.37709	1.28857	0	0	0.0213403	7.08905	1.10179e-07
FBgn0085276	CG34247	59.3604	49.493	63.6368	0.559146	0.391728	0.704231	6.69601	3.98252e-64
FBgn0042110	CG18765	1.10344	1.08934	0.920405	0	0.0217627	0	6.67119	1.53449e-15
FBgn0032058	CG9289	2.45459	2.83639	4.36272	0.0254157	0.0217627	0.0426807	6.61661	1.86767e-14
FBgn0004784	inaC	8.66987	10.2973	11.6155	0	0.32644	0	6.49215	1.38417e-12
FBgn0031305	Iris	13.534	12.3732	17.7454	0.559146	0.0217627	0	6.24234	2.40268e-09
FBgn0052572	CG32572	3.78321	4.23403	4.04978	0.0254157	0.0435253	0.0853613	6.19081	7.33919e-16
FBgn0015037	Cyp4p1	12.6332	11.4689	13.3827	0.406651	0.0870506	0.064021	6.05981	0.000112543
FBgn0038540	CG14321	2.54466	3.22691	3.79207	0.0254157	0.108813	0	6.05807	1.0723e-60
FBgn0058469	CR40469	67.8051	61.0852	80.8484	1.37245	1.24047	1.06702	5.8323	1.72316e-61
FBgn0260764	CG42562	1.48626	1.68539	1.1413	0.0254157	0.0435253	0	5.82399	1.35261e-11
FBgn0027584	CG4757	3.28779	2.69252	5.11745	0.0508314	0.0435253	0.106702	5.72641	0.000181643
FBgn0004618	gl	74.0654	64.4559	95.8141	1.60119	2.72033	0.277424	5.66977	5.1384e-26
FBgn0030218	CG1628	1.91413	2.28144	2.52191	0.0254157	0.0217627	0.0853613	5.55124	6.29256e-22
FBgn0264006	dysc	1.44122	1.10989	1.49106	0	0.0870506	0	5.36222	5.76331e-24
FBgn0035943	CG5653	8.55727	8.55028	11.6523	0.101663	0.609354	0	5.31776	1.61802e-06
FBgn0052255	Gr64f	1.32863	0.739928	1.91444	0.101663	0	0	5.26394	1.30223e-05
FBgn0036690	Ilp8	2.27443	0.92491	2.70599	0.101663	0.0217627	0.0426807	5.12037	1.02045e-08
FBgn0263986	cd	1.68893	1.97314	1.93285	0.0508314	0.0870506	0.0213403	5.06887	1.16359e-13
FBgn0039916	Ekar	9.8859	10.4823	10.4558	0.152494	0.544066	0.234744	5.01603	5.0044e-48
FBgn0039255	CG13646	0.743131	1.17155	1.12289	0.0254157	0.0435253	0.0213403	4.95013	1.57096e-13
FBgn0035608	blanks	0.878246	1.97314	1.30697	0.0254157	0.0870506	0.0213403	4.8596	2.30724e-13
FBgn0034456	Ir56b	0.720612	1.27432	1.23334	0	0	0.106702	4.7749	1.14699e-05
FBgn0031969	pes	8.44467	11.5305	9.40654	0.457483	0.348202	0.320105	4.70582	1.03336e-41
FBgn0025878	wrapper	9.43552	11.8183	12.0389	0.482898	0.457016	0.448147	4.58024	3.66519e-110
FBgn0032022	CG14275	5.74238	4.604	6.73736	0.279573	0.391728	0.064021	4.52579	1.07411e-05
FBgn0035300	CG1139	1.35115	1.29487	1.01245	0.0508314	0.108813	0	4.45381	5.98164e-07
FBgn0263079	CG43338	0.51794	1.25377	1.28857	0.0254157	0.065288	0.0426807	4.4234	1.23061e-08
FBgn0050380	CG30380	5.87749	4.74787	6.22194	0.406651	0.0435253	0.362786	4.37294	2.87863e-16
FBgn0029762	NAAT1	1.73397	2.07591	2.19056	0.127079	0.065288	0.106702	4.2949	0.000639123
FBgn0037950	HisCl1	1.46374	1.54152	1.98807	0.0508314	0.174101	0.0213403	4.28512	2.51836e-16
FBgn0003046	Pcp	3.78321	3.12414	1.56469	0.127079	0.130576	0.213403	4.14077	3.2191e-06
FBgn0037487	CG14608	8.28704	9.10522	9.82992	0.559146	0.391728	0.746912	3.99643	2.18135e-06
FBgn0031490	CG17264	6.03513	7.56371	7.84185	0.304988	0.631117	0.405466	3.98613	3.72498e-10
FBgn0052476	mthl14	1.75649	2.07591	2.13534	0.127079	0.195864	0.064021	3.92071	1.30321e-05
FBgn0029723	Proc-R	1.84657	1.66484	2.20897	0.254157	0.0217627	0.170723	3.68545	7.23858e-13
FBgn0038247	Cad88C	3.13016	3.96684	4.25227	0.0762471	0.761693	0.0426807	3.66577	2.26661e-07
FBgn0033997	Ir51a	2.13932	1.50041	1.80399	0.17791	0.0435253	0.213403	3.62646	2.19649e-07
FBgn0262509	nrm	5.56223	4.31625	5.33835	0.584561	0.391728	0.320105	3.55832	2.99438e-23
FBgn0034943	Fmo-1	5.22444	5.2206	5.92741	0.508314	0.0217627	0.960315	3.45026	0.00747546
FBgn0263656	CG43647	1.6439	1.60318	1.87763	0.127079	0.32644	0.0426807	3.34348	3.41003e-09
FBgn0263655	CG43646	1.30611	1.56207	1.01245	0.0508314	0.130576	0.192063	3.32302	9.66938e-09
FBgn0033359	CG8213	1.23855	0.92491	1.56469	0	0.195864	0.170723	3.29082	1.89577e-05
FBgn0010114	hig	1.08092	2.11702	1.63832	0.101663	0.32644	0.0853613	3.20095	1.89652e-26
FBgn0014031	Spat	7.54391	9.02301	11.1737	1.80452	0.348202	0.917634	3.17396	0.00456667
FBgn0264822	CR44030	1.93665	2.01425	2.66917	0.279573	0.261152	0.234744	3.08405	2.49918e-08
FBgn0038366	CG4576	10.3588	9.76294	11.3026	1.04204	0.65288	2.02733	3.07419	0.000232232
FBgn0015034	Cyp4e1	4.63894	4.21348	6.31398	0.559146	0.631117	0.682891	3.01026	8.89965e-13
FBgn0029890	CG4095	1.19351	1.50041	1.8224	0.152494	0.108813	0.298765	2.98916	6.33686e-05
FBgn0001229	Hsp67Bc	3.6481	5.755	5.94581	0.432067	0.73993	0.789592	2.95161	1.19389e-27
FBgn0000533	ea	11.0119	7.60481	15.831	1.11829	2.04569	1.38712	2.91733	0.000330306
FBgn0037548	CG7900	18.4657	21.4785	20.8196	3.38029	1.15342	4.56683	2.73836	1.48339e-08
FBgn0266681	CR45171	1.50878	0.92491	1.3622	0	0.217627	0.341445	2.72709	0.00109089
FBgn0052368	CG32368	1.89161	2.11702	1.85922	0.330404	0.41349	0.149382	2.70744	0.000125551
FBgn0037223	TwdlU	1.01336	1.43875	1.38061	0.127079	0.195864	0.256084	2.69714	2.12089e-08
FBgn0266636	CR45143	2.74733	2.52809	2.20897	0.508314	0.304677	0.384126	2.64176	1.65964e-07
FBgn0052745	CR32745	1.14848	2.09646	1.93285	0.254157	0.369965	0.277424	2.50933	1.35326e-06
FBgn0264508	CR43907	2.18436	2.6103	1.80399	0.609977	0.239389	0.341445	2.47338	1.8847e-06
FBgn0003308	ry	10.1111	8.52972	8.39409	1.62661	1.47986	2.26208	2.3297	3.68771e-06
FBgn0033131	CR12842	3.60306	4.54234	3.71844	0.762471	0.848744	0.746912	2.32653	2.26469e-10
FBgn0033683	CG18343	39.8814	43.8407	44.566	9.86129	7.85632	8.25871	2.30508	4.90037e-35
FBgn0032495	CG16820	4.97673	2.71307	5.39357	0.991213	0.979319	0.682891	2.30004	8.73636e-06
FBgn0040359	CG11380	4.63894	6.10441	4.69406	0.304988	0.870506	1.98465	2.28167	0.00147394
FBgn0045800	Uhg1	11.3722	15.1685	13.4379	2.92281	2.54623	2.8596	2.26259	1.42994e-12
FBgn0263111	cac	1.5313	1.19211	1.89603	0.457483	0.457016	0.064021	2.2511	4.56335e-09
FBgn0033942	Cpr51A	27.3607	17.4911	35.0122	4.95606	9.16208	3.03033	2.2188	8.04344e-10
FBgn0086906	sls	24.7936	24.5615	31.9749	4.0411	7.15991	6.4021	2.20716	0.000977091
FBgn0260874	Ir76a	8.7149	8.01589	8.1916	1.7791	1.52339	2.21939	2.1721	3.38224e-07
FBgn0040367	CG11382	3.24276	5.2206	3.84729	0.482898	1.34928	0.896294	2.15995	5.00267e-12
FBgn0038109	CG11656	1.26107	3.16525	2.41146	0.635393	0.435253	0.469487	2.15085	7.91103e-06
FBgn0267585	CR45923	17.9703	19.382	19.6414	3.78694	5.37538	4.03332	2.10966	2.53398e-07
FBgn0083121	Uhg7	1.77901	2.13757	1.67514	0.330404	0.478778	0.533508	2.0448	5.64007e-06
FBgn0038917	CG6678	11.237	12.7021	12.315	2.66865	3.39497	2.77424	2.03469	4.21596e-12
FBgn0031157	CG1503	0.765651	1.4593	1.5831	0.304988	0.32644	0.298765	2.02638	0.000385687
FBgn0030349	CG10353	61.6574	66.2235	69.601	15.0969	15.9085	17.6485	2.02066	1.37275e-25
FBgn0032228	CG5367	4.93169	4.37791	3.62639	1.06746	1.04461	1.13104	1.99286	0.00063749
FBgn0003187	qua	0.743131	1.33598	1.52787	0.203326	0.435253	0.277424	1.96279	3.875e-05
FBgn0031463	G6P	1.21603	1.27432	1.17812	0.152494	0.217627	0.576189	1.91342	3.14703e-10
FBgn0034262	swi2	4.18856	5.50835	4.67566	1.39786	1.21871	1.28042	1.88168	1.23408e-05
FBgn0051955	CG31955	9.57063	9.43408	9.01997	3.48195	2.11098	2.07001	1.87218	7.5537e-07
FBgn0050424	CG30424	1.55382	2.54864	2.42987	0.457483	0.848744	0.512168	1.8381	0.000236369
FBgn0050101	CG30101	3.04008	3.82296	4.30749	0.737055	0.783456	1.60053	1.83474	0.00103621
FBgn0038952	CG7069	1.35115	1.74705	1.54628	0.254157	0.500541	0.576189	1.78919	0.000696969
FBgn0038926	CG13409	0.990842	1.00712	1.23334	0.279573	0.435253	0.256084	1.72658	6.34038e-11
FBgn0038115	CG7966	15.8535	17.9227	17.9111	5.99811	4.35253	5.35642	1.7184	1.14593e-05
FBgn0040801	CG13053	34.3642	17.3883	27.3912	9.83588	5.04894	9.66717	1.68846	0.00146879
FBgn0031968	CG7231	6.57559	7.72814	6.75577	2.21117	1.82806	2.60352	1.66311	1.7043e-12
FBgn0031489	CG17224	5.69734	6.45382	6.16671	1.49953	1.37105	2.96631	1.64768	0.00652772
FBgn0015569	alpha-Est10	3.44543	6.49492	3.70003	0.991213	1.26223	2.11269	1.6396	0.00263092
FBgn0000489	Pka-C3	6.30536	9.47519	5.76173	2.31283	2.02393	2.60352	1.63281	0.000221317
FBgn0083006	snoRNA:Psi28S-1153	2.43207	3.41189	2.30101	0.838718	1.02284	0.789592	1.61571	0.000327945
FBgn0259112	CR42254	2.72482	3.80241	4.19705	1.4487	1.02284	1.06702	1.6029	2.8983e-06
FBgn0010549	l(2)03659	54.9242	62.8733	66.8214	16.0881	27.3557	17.4564	1.59971	4.71154e-07
FBgn0036942	CG7328	1.75649	2.28144	2.31942	0.609977	0.435253	1.1097	1.55416	5.86794e-05
FBgn0035975	PGRP-LA	2.4771	2.75418	2.57713	1.42328	0.696405	0.554849	1.54802	0.00840052
FBgn0085757	CR40621	19.3214	7.81035	9.82992	4.93065	3.22087	4.56683	1.53854	8.00228e-05
FBgn0030347	CG15739	2.18436	1.91148	2.41146	0.787887	0.848744	0.61887	1.52683	0.00039106
FBgn0267796	CG46121	4.14352	3.1858	5.57765	1.32162	1.17518	1.98465	1.52367	0.000155087
FBgn0263780	CG17684	10.4038	13.0104	10.6215	4.524	3.2644	4.14003	1.51355	4.05955e-11
FBgn0039167	CG17786	1.28359	1.87037	1.15971	0.203326	0.565829	0.725571	1.51285	0.00332059
FBgn0030665	CG15646	2.40955	2.44587	2.41146	0.838718	1.13166	0.597529	1.49838	1.08787e-07
FBgn0085758	CR40639	2.74733	1.52096	1.61991	0.609977	0.696405	0.768252	1.49833	0.0048238
FBgn0063492	GstE8	1.66642	1.54152	1.73036	0.737055	0.478778	0.533508	1.49776	0.00177114
FBgn0262577	CG43117	2.79237	1.66484	2.2642	0.864134	0.805218	0.768252	1.46055	0.000887399
FBgn0085759	CR40640	88.275	37.1197	48.8183	23.4333	17.4101	22.7488	1.45377	3.98208e-06
FBgn0032221	CG5375	2.74733	4.0285	3.6448	0.940381	1.61044	1.23774	1.45129	2.98804e-13
FBgn0086068	snoRNA:Or-CD12	1.75649	1.60318	1.84081	0.508314	0.718168	0.682891	1.43761	0.000338259
FBgn0037534	CG2781	2.81489	3.28857	3.8657	0.838718	1.37105	1.47248	1.43181	0.000370998
FBgn0000451	ect	2.29695	1.89093	3.90252	0.838718	1.58867	0.576189	1.42744	0.00249261
FBgn0085764	CR40668	42.8764	18.8682	26.0106	11.7929	9.79319	12.164	1.37821	3.41764e-05
FBgn0040251	Ugt86Di	67.9177	82.2142	65.7905	30.1176	27.508	26.0139	1.36839	8.26793e-14
FBgn0259224	CG42324	4.05344	5.59057	3.62639	1.34703	1.54515	2.36878	1.32878	3.86891e-06
FBgn0002868	MtnA	4.99925	4.39846	4.25227	1.98243	2.17627	1.28042	1.32784	1.1346e-07
FBgn0030778	CG4678	2.67978	1.80871	2.5035	1.47411	0.783456	0.554849	1.32194	0.000409677
FBgn0036121	CG6310	23.3523	22.8761	28.3301	10.3188	10.6637	8.98428	1.31551	8.30987e-14
FBgn0013697	mt:tRNA:K	1.66642	1.21266	1.56469	0.71164	0.696405	0.384126	1.31002	0.00505412
FBgn0039129	RpS19b	3.82825	4.76842	2.89007	1.32162	1.17518	2.13403	1.30695	0.00187135
FBgn0038260	CG14855	1.35115	1.82927	0.938813	0.35582	0.348202	0.981655	1.27188	0.00136245
FBgn0043853	scaRNA:MeU5-C46	3.5355	5.87832	5.37516	1.88076	2.48094	1.81393	1.25896	0.000636929
FBgn0036670	CG13029	2.0042	1.74705	2.39305	1.01663	1.15342	0.405466	1.25779	0.000524503
FBgn0264745	CR44003	7.49887	7.99533	9.00156	2.64323	4.28724	3.43579	1.238	8.17923e-07
FBgn0024989	CG3777	64.1345	61.0029	78.4185	22.62	35.299	28.596	1.23423	0.00160405
FBgn0085407	Pvf3	2.90497	6.51548	3.57117	1.27079	0.892269	3.35043	1.23249	0.00268088
FBgn0033196	CG1358	1.5313	1.66484	1.73036	0.381236	0.957557	0.746912	1.21994	1.76042e-06
FBgn0052364	tut	2.13932	2.13757	2.13534	0.940381	1.1099	0.704231	1.21743	0.00278053
FBgn0261349	Mst36Fb	1.28359	1.151	1.06767	0.457483	0.435253	0.61887	1.20387	0.00524233
FBgn0033132	Tsp42Ej	2.74733	3.43244	2.79803	0.965797	1.6322	1.28042	1.20276	1.62326e-06
FBgn0035246	CG13928	2.25191	4.54234	4.7861	0.991213	2.56799	1.47248	1.19759	1.04116e-05
FBgn0033192	Corin	2.16184	1.76761	1.76718	0.864134	0.65288	0.981655	1.18482	4.53836e-05
FBgn0065099	snRNA:7SK	2.81489	1.62373	1.56469	1.16912	0.805218	0.682891	1.17587	0.0060952
FBgn0034451	TBCB	40.4669	52.7199	46.1123	21.1459	22.5896	18.1606	1.17053	4.74066e-15
FBgn0032224	Sps2	26.8878	22.7733	31.2754	11.9708	13.0141	10.9903	1.16993	1.46454e-10
FBgn0001258	ImpL3	21.3707	33.2556	20.3594	8.46343	9.66262	15.301	1.16496	0.0023815
FBgn0035189	CG9119	1.93665	1.27432	1.49106	1.01663	0.826981	0.277424	1.15311	0.00682019
FBgn0030542	CG12481	10.7641	13.4831	9.48017	5.43896	4.54839	5.2924	1.142	0.00234815
FBgn0262108	CR42861	23.7577	33.5845	24.5196	12.1233	11.5995	13.3804	1.14134	7.56953e-10
FBgn0053096	CG33096	3.33283	3.61743	3.73684	1.62661	1.61044	1.70723	1.11105	0.000205689
FBgn0031623	Taf12L	2.92749	3.16525	2.7244	1.42328	1.15342	1.51516	1.10619	0.000211387
FBgn0038349	AOX3	10.9668	7.31707	13.4011	4.75274	6.13707	3.8626	1.10278	0.00014764
FBgn0037742	Rpt3R	6.98093	9.5163	7.84185	3.81236	4.50487	3.03033	1.10086	4.69417e-05
FBgn0030048	CG12112	14.75	20.2658	17.3588	8.743	8.11747	7.95995	1.07759	1.13024e-05
FBgn0040466	Dlip2	35.7604	41.6209	39.7983	22.6454	17.1925	15.8132	1.07517	4.49221e-09
FBgn0262985	CG43293	1.84657	2.38421	2.24579	1.27079	1.19695	0.64021	1.06179	0.00876079
FBgn0016061	side	2.38703	3.61743	2.87166	1.34703	0.783456	2.15537	1.04782	0.000784511
FBgn0035868	CG7194	8.30956	9.35187	10.6767	4.21901	5.63653	3.9693	1.03509	0.000158805
FBgn0035293	CG5687	1.82405	3.96684	2.17216	1.16912	1.39281	1.3231	1.03193	6.40152e-06
FBgn0262945	CR43264	30.1531	35.5988	25.9002	15.5036	11.1425	18.5234	1.0206	0.000102576
FBgn0260741	CG3281	26.7302	38.7846	35.5828	15.3257	17.7366	17.4777	1.00002	3.86568e-11

## Sheet: Enriched in eye over wing
List of genes more highly expressed in wild type third instar eye discs than wing discs, with fold change>2, p<0.01, average counts in eye discs >1 and standard deviation/mean of eye disc samples < 0.5
Gene ID	Gene symbol	wild type eye 1	wild type eye 2	wild type eye 3	wild type wing 1	wild type wing 2	wild type wing 3	wild type eye v wild type wing logFC	wild type eye v wild typewing p value
FBgn0034978	CG3257	4.81655	6.18337	5.70856	0	0	0	11.0371	9.66898e-104
FBgn0032741	Sidpn	10.6899	13.7431	13.8143	0	0.0217627	0	10.2857	1.33887e-125
FBgn0085420	DIP-delta	3.43459	3.47173	2.64097	0	0	0	10.2302	6.23857e-40
FBgn0028906	CG17341	2.90619	3.30738	2.76286	0	0	0	10.1413	2.69689e-67
FBgn0037238	CG1090	1.86972	1.91048	3.43326	0	0	0	9.82631	1.34332e-20
FBgn0036585	CG13071	2.84522	2.34187	1.40174	0	0	0	9.69571	4.77856e-29
FBgn0036935	CG14186	1.86972	2.05428	1.84868	0	0	0	9.50513	1.58806e-40
FBgn0034136	DAT	1.78842	2.01319	1.88931	0	0	0	9.48461	4.03667e-32
FBgn0262483	Rbp	1.26003	2.19808	1.80805	0	0	0	9.37264	1.96587e-37
FBgn0250908	beat-VII	1.7681	1.35582	2.03151	0	0	0	9.34248	6.66463e-32
FBgn0054007	CG34007	1.46326	1.58179	1.62521	0	0	0	9.19993	1.01978e-12
FBgn0030358	CG10362	1.13809	1.49962	1.7471	0	0	0	9.10908	1.11322e-39
FBgn0030421	CG3812	1.26003	1.47908	1.64553	0	0	0	9.10904	3.70787e-35
FBgn0038606	CG15803	0.731628	1.31474	1.19859	0	0	0	8.67556	2.28782e-19
FBgn0039770	CG15537	1.56487	0.883339	0.75166	0	0	0	8.65578	1.28984e-25
FBgn0042110	CG18765	3.67846	3.82095	3.47389	0	0.0217627	0	8.48712	1.09066e-25
FBgn0035648	CG13288	6.34078	5.91631	6.35864	0.0254157	0.0217627	0	8.44393	1.31576e-37
FBgn0024913	Actbeta	5.04011	5.93686	6.4399	0.0254157	0	0.0213403	8.35012	6.38156e-61
FBgn0259241	CG42339	2.70296	2.91707	2.55971	0	0	0.0213403	8.06174	1.49627e-59
FBgn0002023	Lim3	6.99111	7.25159	6.07423	0.0508314	0.0217627	0	8.0592	8.91137e-80
FBgn0037412	Osi4	9.79569	11.8737	9.30434	0	0.108813	0	8.01753	3.938e-13
FBgn0086677	jeb	7.29596	7.06671	10.4826	0.0508314	0.0435253	0	7.96983	1.06976e-43
FBgn0031627	CG15630	22.0505	23.7063	22.0826	0	0.261152	0	7.96294	6.26232e-08
FBgn0017590	klg	8.1292	10.4152	10.4217	0.0762471	0.0435253	0	7.89504	3.98107e-102
FBgn0050419	CG30419	5.44657	6.22446	5.30225	0	0.0435253	0.0213403	7.80511	4.72525e-63
FBgn0004784	inaC	23.2089	24.3637	26.9176	0	0.32644	0	7.77618	6.84451e-16
FBgn0264006	dysc	6.60498	7.55974	6.78526	0	0.0870506	0	7.73316	9.59174e-55
FBgn0039255	CG13646	5.77173	6.01903	7.86196	0.0254157	0.0435253	0.0213403	7.63828	2.31378e-30
FBgn0003300	run	4.65397	4.23181	5.81013	0	0.065288	0	7.59677	2.88427e-65
FBgn0026386	Or47a	3.59717	3.45118	3.12853	0	0.0435253	0	7.58417	2.12834e-16
FBgn0039288	CG13653	1.7681	2.73219	1.25954	0	0.0217627	0	7.56155	4.12254e-11
FBgn0035943	CG5653	41.8654	44.2286	41.8898	0.101663	0.609354	0	7.47123	8.81974e-10
FBgn0004795	retn	31.9884	39.5654	40.4271	0.0508314	0.587592	0	7.43235	4.01066e-06
FBgn0085391	CG34362	2.01198	1.29419	1.84868	0	0.0217627	0	7.39693	3.18967e-35
FBgn0002937	ninaB	6.44239	7.16942	6.98841	0.0508314	0.0435253	0.0213403	7.39687	8.17844e-14
FBgn0265959	rdgC	1.5039	1.39691	2.19404	0.0254157	0	0	7.37386	1.98438e-23
FBgn0052406	PVRAP	3.15007	3.22521	2.2753	0.0254157	0.0217627	0	7.3409	2.24489e-48
FBgn0041097	robo3	8.51534	8.54579	9.73095	0.0254157	0.130576	0	7.32901	1.30772e-86
FBgn0259935	CG42458	6.30013	6.75857	5.74919	0.0254157	0.065288	0.0213403	7.27653	3.53997e-58
FBgn0029105	alpha-catenin-related	2.60134	2.71164	2.84412	0	0.0217627	0.0213403	7.25835	7.47813e-69
FBgn0032895	twit	108.505	110.623	84.6329	0.101663	1.87159	0	7.25675	1.93873e-11
FBgn0033249	CG11191	1.11777	1.64342	1.84868	0	0	0.0213403	7.23539	1.91446e-42
FBgn0053179	beat-IIIb	1.7681	1.31474	1.52364	0	0.0217627	0	7.23521	6.65532e-27
FBgn0002576	lz	34.3662	41.5169	43.1697	0.330404	0.500541	0	7.15247	2.27016e-11
FBgn0036202	CG6024	18.3517	20.9331	19.787	0.17791	0.174101	0.064021	7.14547	3.88162e-154
FBgn0042630	Sox21b	4.69461	6.01903	6.31801	0	0.108813	0	7.13607	8.65487e-57
FBgn0004897	fd96Ca	8.35276	9.28533	8.63394	0	0.174101	0	7.13539	5.30707e-20
FBgn0037908	dpr5	3.04845	4.04692	3.37231	0.0508314	0.0217627	0	7.0991	3.92029e-34
FBgn0033484	CG2269	19.1036	17.4613	22.6717	0.101663	0.32644	0	7.08307	1.599e-10
FBgn0053547	Rim	1.36164	1.29419	1.44238	0	0.0217627	0	7.06636	1.02292e-30
FBgn0040281	Aplip1	25.5054	26.685	29.6804	0.0762471	0.457016	0.064021	7.05889	5.22529e-45
FBgn0013342	nSyb	12.2751	15.7974	17.3288	0.0762471	0.217627	0.0426807	7.02791	5.09406e-94
FBgn0051619	nolo	16.1568	15.9412	22.1029	0.152494	0.217627	0.0426807	7.02197	5.42273e-121
FBgn0004575	Syn	2.72328	2.19808	2.0112	0.0254157	0.0217627	0	7.02196	1.02046e-42
FBgn0035695	CG10226	1.30067	0.96551	1.66584	0	0.0217627	0	7.01365	4.56934e-08
FBgn0051676	CG31676	124.763	138.766	129.143	0.71164	1.91511	0.405466	7.012	8.96391e-15
FBgn0039640	CG14516	81.6782	95.9963	93.7544	0.53373	1.41457	0.149382	7.00935	2.01601e-13
FBgn0264502	CG43901	5.87335	6.49151	6.13517	0.0508314	0.0870506	0	7.00327	3.77117e-73
FBgn0003430	slp1	31.46	33.8339	39.9802	0.0254157	0.73993	0.0426807	7.00121	1.37303e-12
FBgn0260793	2mit	2.07295	1.43799	3.29105	0	0.0217627	0.0213403	6.99926	1.90136e-30
FBgn0003366	sev	66.1514	75.3508	96.5782	0.127079	1.71925	0.0213403	6.98529	2.57294e-08
FBgn0032506	CG9395	2.01198	2.23916	2.47845	0	0.0435253	0	6.98101	1.84795e-58
FBgn0031257	CG4133	6.30013	8.68959	8.41047	0.0254157	0.130576	0.0213403	6.9496	4.8377e-107
FBgn0000439	Dfd	13.2709	14.9962	16.435	0.0254157	0.32644	0	6.94224	8.71048e-12
FBgn0038596	CG14312	2.05262	2.01319	2.37687	0.0254157	0.0217627	0	6.91545	1.36583e-31
FBgn0028400	Syt4	30.261	33.1355	30.5337	0.254157	0.391728	0.128042	6.9096	6.48114e-21
FBgn0028996	onecut	6.56433	6.77911	6.60242	0.0254157	0.065288	0.064021	6.90729	2.70549e-41
FBgn0052793	CG32793	5.01978	5.71089	6.13517	0	0.130576	0	6.89153	2.41128e-14
FBgn0019650	toy	207.315	227.182	213.512	0.381236	5.00541	0.192063	6.85678	2.27782e-09
FBgn0037375	kat-60L1	7.80403	7.88842	8.83709	0.0254157	0.174101	0	6.85463	5.06502e-108
FBgn0003267	ro	15.4861	16.1261	15.4192	0.0508314	0.32644	0.0213403	6.84332	8.86412e-12
FBgn0267119	CR45559	0.711305	1.49962	1.30017	0.0254157	0	0	6.83084	3.00149e-12
FBgn0043806	CG32032	52.8601	59.3069	54.5868	0.457483	0.631117	0.405466	6.79405	8.87592e-19
FBgn0262477	FoxP	1.09744	1.10931	1.11733	0	0.0217627	0	6.76482	6.77946e-28
FBgn0037849	CG4596	5.62947	4.93026	5.0991	0.0254157	0.108813	0	6.76438	1.18853e-109
FBgn0039054	Cow	27.5986	27.0343	27.7505	0.101663	0.631117	0.0213403	6.75074	2.82559e-10
FBgn0010014	CanB	6.66595	6.47097	7.1103	0.0508314	0.108813	0.0213403	6.73964	2.72639e-133
FBgn0263117	CG34377	103.342	112.759	115.918	0.432067	2.65504	0.0426807	6.72423	2.81024e-08
FBgn0036544	sff	9.55181	12.8187	10.9499	0.0762471	0.217627	0.0213403	6.67864	5.36675e-62
FBgn0263776	CG43693	2.88587	3.36901	3.79893	0.0762471	0.0217627	0	6.66872	4.58758e-76
FBgn0033628	CG13203	2.52005	2.15699	3.06759	0.0762471	0	0	6.66475	5.7758e-41
FBgn0040074	retinin	0.955181	1.15039	0.934497	0	0.0217627	0	6.64198	1.77476e-08
FBgn0052677	X11Lbeta	15.0187	19.0637	19.9698	0.101663	0.41349	0.0213403	6.62336	2.14026e-25
FBgn0261090	Sytbeta	1.56487	1.72559	1.90962	0	0.0435253	0	6.61001	1.25183e-39
FBgn0261788	Ank2	52.474	58.0538	59.7672	0.482898	1.19695	0.064021	6.60269	1.77362e-11
FBgn0264005	Hmx	5.89367	7.23105	7.3744	0	0.174101	0.0213403	6.59934	2.36655e-70
FBgn0035481	CG12605	1.78842	2.58839	2.90507	0	0.0217627	0.0426807	6.58604	8.38947e-38
FBgn0259213	CG42313	3.04845	2.77327	3.6161	0.0508314	0.0435253	0	6.57582	4.96014e-38
FBgn0035504	Teh4	2.39811	2.46513	2.37687	0	0.065288	0	6.57576	1.13181e-49
FBgn0003187	qua	25.2615	31.3277	32.0573	0.203326	0.435253	0.277424	6.57504	2.24726e-34
FBgn0261046	Dscam3	3.67846	3.65661	4.22555	0.0254157	0.0870506	0	6.57429	2.68023e-52
FBgn0004618	gl	137.038	149.099	152.404	1.60119	2.72033	0.277424	6.57386	7.51361e-32
FBgn0028888	CG4168	2.5607	1.93102	2.6816	0.0254157	0.0435253	0	6.55987	1.19892e-29
FBgn0033872	CG6329	9.61278	11.5656	11.539	0.101663	0.239389	0	6.55196	2.02375e-27
FBgn0004567	slp2	19.1849	22.7614	20.7214	0	0.609354	0.0426807	6.5489	1.25338e-18
FBgn0005558	ey	60.1967	70.0097	71.3468	0.101663	1.8063	0.234744	6.54727	1.63652e-08
FBgn0027550	CG6495	14.6732	15.7152	18.3243	0.0508314	0.41349	0.0426807	6.54725	3.10332e-19
FBgn0004880	scrt	49.9946	53.5961	46.4607	0.406651	1.00108	0.192063	6.54068	1.92156e-42
FBgn0000206	boss	4.61332	5.32057	5.13973	0	0.130576	0.0213403	6.52831	6.35465e-10
FBgn0053481	dpr7	4.22719	4.33452	4.67248	0.0254157	0.065288	0.0426807	6.52234	3.65469e-80
FBgn0026411	Lim1	14.5919	17.0505	13.5908	0.0254157	0.435253	0.0213403	6.50365	9.08717e-26
FBgn0034070	SP2353	45.6455	50.5146	47.8015	0.584561	0.826981	0.192063	6.48215	1.60765e-09
FBgn0259994	CG42492	8.98277	8.29927	9.46686	0.0762471	0.174101	0.0426807	6.46767	3.09793e-25
FBgn0038282	dpr9	6.3611	5.60817	6.37896	0.0254157	0.152339	0.0213403	6.43938	7.67412e-46
FBgn0039808	CG12071	7.4179	10.2098	10.7061	0.203326	0.0870506	0.0426807	6.43743	7.67691e-108
FBgn0039286	dan	73.9961	81.2877	77.8273	0.203326	2.26332	0.256084	6.41099	3.63665e-17
FBgn0010433	ato	100.64	111.136	100.662	0.0762471	2.95972	0.64021	6.40177	1.34061e-16
FBgn0085414	dpr12	10.9744	11.0725	11.0514	0.0508314	0.32644	0	6.39904	9.97449e-66
FBgn0038540	CG14321	3.92234	3.49227	4.6928	0.0254157	0.108813	0	6.39392	3.1718e-70
FBgn0265707	CR44514	1.21938	1.58179	1.6049	0	0	0.0426807	6.3777	8.93532e-17
FBgn0031955	CG14535	3.12974	3.51281	3.25042	0	0.0435253	0.064021	6.356	1.54122e-35
FBgn0023179	amon	8.19017	6.88182	7.69944	0.0254157	0.152339	0.0853613	6.34732	2.13656e-105
FBgn0039723	CG15522	11.8483	11.3191	15.9271	0.101663	0.369965	0	6.34542	2.07982e-09
FBgn0023489	Pph13	1.0568	1.54071	1.76742	0.0508314	0	0	6.3438	7.73319e-18
FBgn0004898	fd96Cb	58.1848	57.2321	49.0408	0.0508314	1.93688	0.0426807	6.33081	2.09295e-08
FBgn0033791	Drl-2	1.89004	1.74613	2.45813	0	0.0435253	0.0213403	6.32862	2.02351e-38
FBgn0028879	CG15270	1.62584	1.41745	1.19859	0	0.0217627	0.0213403	6.31727	6.96976e-32
FBgn0265017	CR43751	2.19488	1.68451	2.15341	0.0254157	0.0435253	0	6.3087	1.49796e-15
FBgn0263029	CG43324	4.77591	4.74538	5.13973	0.0508314	0.108813	0.0213403	6.27413	4.56706e-101
FBgn0004102	oc	16.5836	16.5164	18.2227	0.0254157	0.587592	0.0426807	6.25444	6.67043e-19
FBgn0003295	ru	125.373	127.838	137.676	1.11829	3.24264	0.789592	6.24227	7.31739e-22
FBgn0052057	dpr10	2.09327	1.76668	1.86899	0	0.0217627	0.0426807	6.24116	2.80311e-30
FBgn0039916	Ekar	21.9895	23.2955	26.4097	0.152494	0.544066	0.234744	6.23353	4.53774e-69
FBgn0037950	HisCl1	5.26366	6.88182	6.88683	0.0508314	0.174101	0.0213403	6.21205	7.08561e-32
FBgn0028862	dao	1.58519	1.41745	0.914181	0	0.0435253	0	6.2023	6.67063e-28
FBgn0024184	unc-4	17.6607	19.1048	19.9088	0.0254157	0.73993	0	6.18776	3.20497e-08
FBgn0032225	CG5022	6.6253	6.98454	6.54148	0.0254157	0.152339	0.0853613	6.17072	1.16321e-102
FBgn0051632	sens-2	1.11777	1.33528	1.36111	0	0.0217627	0.0213403	6.16707	9.14152e-19
FBgn0035608	blanks	2.27618	4.31398	3.63641	0.0254157	0.0870506	0.0213403	6.15491	3.20394e-20
FBgn0038975	Nrx-1	2.60134	2.17753	2.25498	0.0508314	0.0217627	0.0213403	6.15311	8.5289e-36
FBgn0028999	nerfin-1	17.742	20.5222	16.6787	0.17791	0.587592	0	6.14748	3.15149e-14
FBgn0025833	CG8910	2.84522	3.4101	3.85988	0.0254157	0.108813	0	6.13576	3.27258e-37
FBgn0041707	7B2	6.40175	7.23105	9.08087	0.0508314	0.0435253	0.213403	6.12746	1.46861e-102
FBgn0037107	CG7166	2.19488	2.34187	2.33624	0	0.065288	0.0213403	6.12618	4.18933e-36
FBgn0263456	nwk	1.07712	0.801168	1.78773	0	0.0435253	0	6.10767	1.37763e-26
FBgn0036890	CG9368	2.58102	2.13645	2.03151	0.0254157	0.065288	0	6.09645	2.45498e-60
FBgn0028481	CG4341	2.2965	2.56784	3.00664	0.0254157	0.065288	0.0213403	6.02005	3.44852e-56
FBgn0264308	CG43778	13.1693	14.6059	9.22308	0.101663	0.304677	0.149382	6.01279	5.20919e-80
FBgn0085382	CG34353	1.0568	1.08877	1.23922	0.0508314	0	0	5.98669	5.23975e-27
FBgn0024232	gprs	1.19906	0.944967	1.19859	0	0.0217627	0.0213403	5.97421	1.86407e-29
FBgn0005561	sv	5.3043	5.27949	5.52572	0.152494	0.065288	0.0426807	5.95564	3.74536e-39
FBgn0266227	CR44922	3.94266	3.5539	4.20523	0.101663	0.0870506	0	5.93979	2.89143e-32
FBgn0020248	stet	2.05262	2.30079	1.64553	0	0.065288	0.0213403	5.93028	2.02778e-32
FBgn0000411	D	8.96245	9.73727	9.32465	0.0254157	0.391728	0.0213403	5.9266	1.38385e-131
FBgn0001147	gsb-n	8.19017	9.16207	8.77614	0.0508314	0.348202	0.0213403	5.91219	3.89259e-21
FBgn0086778	nAChRalpha7	1.34132	1.17094	2.05183	0.0508314	0.0217627	0	5.9063	1.41212e-30
FBgn0051221	CG31221	3.92234	3.2663	3.81925	0.0508314	0.065288	0.064021	5.86267	1.4672e-31
FBgn0038929	CG13408	0.833243	1.21202	1.03607	0	0.0435253	0	5.85755	1.09369e-20
FBgn0264794	CR44024	15.4252	14.6264	9.91379	0.254157	0.41349	0.0213403	5.85411	2.97061e-77
FBgn0038143	CG9813	1.19906	1.68451	1.48301	0	0.0435253	0.0213403	5.84765	5.39275e-33
FBgn0038247	Cad88C	15.1	18.5296	17.6132	0.0762471	0.761693	0.0426807	5.83946	4.46572e-14
FBgn0036360	CG10713	0.975504	1.12985	0.934497	0	0.0435253	0	5.83606	1.1704e-32
FBgn0266579	tau	20.0588	19.5156	17.918	0.330404	0.457016	0.213403	5.83521	1.32713e-162
FBgn0026592	Fie	4.28815	3.82095	4.00208	0.0762471	0.130576	0	5.83375	2.93784e-54
FBgn0031064	CG12531	1.34132	1.39691	1.52364	0	0.0435253	0.0213403	5.81341	5.5335e-30
FBgn0030257	CG11160	2.2965	1.15039	2.11278	0.0508314	0.0435253	0	5.81287	1.22271e-26
FBgn0260943	Rbp6	17.6404	17.4203	21.27	0.330404	0.631117	0.0426807	5.80026	7.26054e-17
FBgn0262728	Pal2	1.48358	1.45854	1.27985	0.0254157	0.0217627	0.0213403	5.7972	1.86364e-40
FBgn0063127	pncr002:3R	3128.18	2970.26	2929.53	37.1323	91.599	34.9555	5.78519	2.11499e-51
FBgn0038828	CG17270	2.37779	2.8349	2.6816	0.0254157	0.065288	0.0426807	5.77786	9.49093e-49
FBgn0000233	btd	5.08075	4.90972	4.97721	0	0.0217627	0.234744	5.75659	3.03398e-36
FBgn0037326	CG14669	1.82907	1.41745	0.812606	0.0254157	0.0435253	0	5.73978	1.70592e-25
FBgn0086704	stops	1.72746	1.25311	2.29561	0.0762471	0.0217627	0	5.7255	1.5418e-17
FBgn0037015	cmpy	2.17456	2.32133	3.10822	0	0.0435253	0.0853613	5.72531	2.32336e-55
FBgn0085369	CG34340	1.60552	1.68451	1.84868	0.0508314	0.0435253	0	5.70234	4.9429e-43
FBgn0008651	lbl	18.5956	20.0292	22.0216	0.152494	0.914032	0.0853613	5.70224	8.75725e-13
FBgn0267252	Ggamma30A	5.44657	4.76592	7.74007	0.0254157	0.239389	0.064021	5.69405	8.45476e-63
FBgn0039900	Syt7	3.37362	3.38956	2.88475	0.0508314	0.0435253	0.0853613	5.67266	2.21468e-34
FBgn0085273	CG34244	2.98748	3.06087	3.20979	0	0.108813	0.064021	5.65677	2.28351e-05
FBgn0039283	danr	89.4822	96.3455	91.9057	1.42328	3.2644	0.896294	5.63235	1.55615e-46
FBgn0032911	tadr	2.92651	3.63607	3.55515	0.0254157	0.174101	0	5.58631	4.21417e-17
FBgn0038114	CG11670	2.25585	3.1225	2.53939	0.0254157	0.0435253	0.0853613	5.57453	5.22429e-32
FBgn0261953	TfAP-2	19.8759	24.8567	21.7778	0.0508314	0.870506	0.448147	5.56681	5.04433e-44
FBgn0000108	Appl	115.028	121.654	114.212	1.2962	4.50487	1.79259	5.52636	1.2107e-26
FBgn0031775	CG9150	43.2474	46.365	48.5126	0.965797	1.43634	0.597529	5.52172	2.61168e-77
FBgn0265296	Dscam2	8.41373	7.9295	7.61818	0.203326	0.261152	0.064021	5.48832	3.6689e-16
FBgn0266566	CG45105	6.58465	7.74462	10.9702	0.0762471	0.195864	0.277424	5.48752	4.23509e-15
FBgn0033501	CG12911	4.24751	3.20467	5.78982	0.0254157	0.217627	0.0426807	5.47098	1.53039e-14
FBgn0033793	CG3955	2.43876	1.82831	2.11278	0.0254157	0.0870506	0.0213403	5.47071	3.77365e-47
FBgn0259246	brp	11.2793	9.61401	12.8595	0.279573	0.41349	0.0853613	5.43112	1.98385e-44
FBgn0032719	CG17321	1.95101	1.41745	1.84868	0.0254157	0.0435253	0.0426807	5.42844	2.16403e-33
FBgn0038714	Cpr92A	10.9135	9.69618	8.67457	0	0.609354	0.0853613	5.37638	0.000669649
FBgn0031065	CG14234	7.90565	9.0799	8.53236	0.127079	0.261152	0.213403	5.36554	2.37026e-86
FBgn0000024	Ace	9.02342	9.69618	8.83709	0.457483	0.217627	0.0213403	5.36167	6.28642e-120
FBgn0036454	CG17839	4.36945	6.12174	5.56635	0.127079	0.239389	0.0213403	5.34847	1.2853e-45
FBgn0029123	SoxN	9.20632	11.0931	13.9971	0.0762471	0.500541	0.234744	5.34801	1.3616e-94
FBgn0051690	CG31690	2.80458	5.19732	5.18036	0.0254157	0.239389	0.0426807	5.34479	2.54237e-54
FBgn0028482	bdl	14.2871	15.3044	19.6854	0.432067	0.435253	0.341445	5.34319	2.6476e-42
FBgn0259822	Ca-beta	4.08492	4.10855	5.78982	0.0508314	0.195864	0.0853613	5.33487	1.74048e-37
FBgn0030895	CG7135	1.64616	1.29419	1.01576	0	0.065288	0.0213403	5.33336	3.45987e-19
FBgn0265046	CG44163	1.89004	1.80776	1.86899	0	0.0870506	0.0426807	5.29774	1.55082e-09
FBgn0016660	H15	9.79569	14.1334	16.049	0.152494	0.761693	0.106702	5.27273	8.3379e-14
FBgn0011701	repo	8.21049	8.77176	10.8483	0.0762471	0.435253	0.192063	5.26907	1.06886e-23
FBgn0005391	Yp2	2.43876	3.43064	2.92538	0.0254157	0.0870506	0.106702	5.24673	1.50259e-13
FBgn0040367	CG11382	35.1385	34.1215	35.3484	0.482898	1.34928	0.896294	5.2456	1.58783e-53
FBgn0035246	CG13928	61.091	65.6957	63.6677	0.991213	2.56799	1.47248	5.23297	3.66714e-67
FBgn0026438	Eaat2	1.60552	1.56125	1.38143	0	0.0217627	0.0853613	5.23164	1.43276e-37
FBgn0039081	Irk2	0.873889	0.96551	1.80805	0	0.0217627	0.064021	5.2173	1.98366e-19
FBgn0033268	Obp44a	58.7538	64.9973	77.482	1.52494	2.69857	1.25908	5.19308	1.93744e-90
FBgn0262509	nrm	15.8113	14.9962	16.2318	0.584561	0.391728	0.320105	5.18613	4.93747e-44
FBgn0039480	Cpr97Ea	37.5976	44.0231	51.3161	1.52494	1.21871	0.917634	5.17989	9.00283e-07
FBgn0020378	Sp1	16.2381	16.9478	19.4213	0.0508314	0.65288	0.725571	5.17885	7.98367e-18
FBgn0004919	gol	2.98748	2.56784	4.55059	0.101663	0.0870506	0.0853613	5.1721	4.70395e-45
FBgn0039678	Obp99a	311.348	343.434	255.382	4.54941	16.7355	4.43879	5.14369	4.10698e-31
FBgn0028863	CG4587	0.975504	1.15039	1.32048	0	0.0217627	0.064021	5.13562	1.45417e-18
FBgn0039282	Bili	2.33715	1.76668	2.51908	0	0.0870506	0.0853613	5.13521	1.13579e-34
FBgn0050203	CG30203	1.17873	1.31474	1.72679	0.0254157	0.0217627	0.064021	5.12303	1.82705e-30
FBgn0259927	CG42450	1.15841	1.12985	1.84868	0	0.065288	0.0426807	5.09869	2.12111e-23
FBgn0030508	CG15760	2.19488	2.30079	1.95025	0.0508314	0.108813	0.0213403	5.0897	9.68679e-35
FBgn0020639	Lcp65Af	4.12557	3.92367	2.74254	0.0508314	0.239389	0.0213403	5.07358	0.000380953
FBgn0001148	gsb	10.9744	14.6264	14.891	0.381236	0.609354	0.213403	5.06265	2.06708e-19
FBgn0038042	Scgbeta	3.63782	4.17018	4.63185	0.228741	0	0.149382	5.05326	1.72152e-31
FBgn0263997	CG43740	1.44293	0.96551	1.62521	0.0762471	0.0217627	0.0213403	5.04726	6.09376e-18
FBgn0002522	lab	4.87752	6.14228	6.86652	0.0508314	0.304677	0.170723	5.0444	5.92028e-16
FBgn0036606	CG13060	5.52786	4.80701	4.55059	0.101663	0.239389	0.106702	5.0274	0.000192222
FBgn0034396	CG15097	20.1401	24.1583	28.7662	0.53373	1.00108	0.682891	5.02706	2.08723e-80
FBgn0038098	CG7381	2.2965	1.60234	2.13309	0	0.108813	0.064021	5.02615	3.19609e-08
FBgn0004783	Ccp84Aa	4.14589	4.82755	5.28194	0.127079	0.174101	0.128042	5.02584	2.29649e-08
FBgn0003710	tipE	1.40229	2.1159	1.92994	0.0762471	0.065288	0.0213403	5.02553	2.5677e-21
FBgn0033054	CG14591	2.21521	2.03373	2.58002	0.0254157	0.0435253	0.128042	5.01155	1.09171e-53
FBgn0035521	VhaM9.7-a	3.21104	2.58839	3.18948	0	0.261152	0	5.00752	2.71125e-59
FBgn0034135	Syn2	1.44293	1.80776	1.32048	0	0.065288	0.064021	4.99634	8.73974e-24
FBgn0001229	Hsp67Bc	18.372	18.8788	25.7596	0.432067	0.73993	0.789592	4.98627	6.42702e-71
FBgn0032946	nrv3	19.9369	19.5772	16.5975	0.686224	0.718168	0.405466	4.95525	1.78655e-69
FBgn0034069	CG8401	1.11777	0.657368	1.27985	0.0508314	0.0435253	0	4.95062	5.6514e-18
FBgn0039064	CG4467	0.894212	1.10931	1.03607	0.0508314	0.0435253	0	4.94526	2.68698e-24
FBgn0036319	Ent3	1.30067	1.21202	1.13765	0.0762471	0.0217627	0.0213403	4.90944	1.00418e-27
FBgn0035676	ssp6	1.36164	1.19148	1.03607	0.0254157	0.0435253	0.0426807	4.88953	4.62376e-26
FBgn0263072	CG43347	2.37779	2.87599	3.55515	0.127079	0.130576	0.0426807	4.85765	6.61262e-30
FBgn0041605	cpx	5.5685	4.62212	5.89139	0.381236	0.130576	0.064021	4.84196	1.18191e-40
FBgn0033447	dila	1.64616	1.91048	2.39719	0.0762471	0.0435253	0.0853613	4.81035	2.19016e-15
FBgn0052187	CG32187	1.78842	2.1159	2.62065	0.203326	0	0.0426807	4.78952	4.38316e-42
FBgn0264490	Eip93F	1.21938	1.04768	1.66584	0	0.0870506	0.0426807	4.77928	3.07263e-22
FBgn0030706	CG8909	1.03647	1.25311	0.975127	0.0508314	0.0435253	0.0213403	4.75038	3.29857e-25
FBgn0034720	Liprin-gamma	4.69461	4.45778	5.11942	0.228741	0.239389	0.064021	4.74876	3.2198e-72
FBgn0263986	cd	1.44293	1.31474	1.70647	0.0508314	0.0870506	0.0213403	4.74333	3.38501e-12
FBgn0039734	Tace	9.75504	9.86052	10.8483	0.330404	0.369965	0.426807	4.7385	8.98628e-105
FBgn0031697	CG14024	1.42261	1.9721	2.23467	0.0762471	0.065288	0.064021	4.73053	1.02438e-38
FBgn0052227	gogo	23.2495	24.754	26.1253	0.406651	1.8063	0.576189	4.72135	4.72685e-23
FBgn0040465	Dlip3	6.17819	7.21051	6.98841	0.17791	0.41349	0.170723	4.71169	1.33925e-68
FBgn0004595	pros	6.07658	5.2384	9.46686	0.152494	0.32644	0.298765	4.7043	4.16698e-49
FBgn0034602	Lapsyn	2.43876	2.6911	4.61154	0.17791	0.152339	0.0426807	4.70296	6.953e-22
FBgn0263995	cpo	45.6455	54.5821	53.957	1.67744	2.63328	1.62187	4.69627	2.07233e-46
FBgn0031100	CG1504	1.03647	0.96551	1.13765	0.0508314	0.0435253	0.0213403	4.6907	2.47916e-12
FBgn0264542	CG43921	2.11359	3.10196	3.65673	0.0254157	0.217627	0.0853613	4.67842	2.27192e-39
FBgn0037697	GstZ2	28.6351	34.82	33.3981	0.965797	1.39281	1.47248	4.64673	2.82853e-132
FBgn0010114	hig	4.20686	4.37561	4.63185	0.101663	0.32644	0.0853613	4.64335	5.55286e-64
FBgn0038916	dnd	2.60134	2.52676	2.98633	0.101663	0.152339	0.064021	4.63941	8.84512e-12
FBgn0034417	CG15117	4.57268	4.80701	5.91171	0.127079	0.282915	0.192063	4.63779	6.5094e-15
FBgn0040351	CG11638	1.40229	1.70505	1.56427	0	0.108813	0.064021	4.62887	1.41364e-34
FBgn0033983	CG10253	3.8004	4.53995	5.18036	0.127079	0.282915	0.128042	4.61547	1.03871e-61
FBgn0050021	metro	7.4179	8.23765	8.65425	0.0508314	0.587592	0.320105	4.61043	3.30532e-61
FBgn0033358	CG8216	2.17456	1.95156	1.56427	0.0254157	0.174101	0.0213403	4.6033	3.14888e-33
FBgn0020269	mspo	8.35276	8.5047	10.0966	0.254157	0.478778	0.362786	4.59355	5.98516e-87
FBgn0030613	Rab3-GEF	1.66649	1.64342	2.82381	0.127079	0.0435253	0.0853613	4.56901	4.33986e-24
FBgn0262476	CG43066	2.01198	1.86939	1.66584	0	0.174101	0.0426807	4.56762	1.74485e-36
FBgn0259099	DCX-EMAP	0.873889	1.64342	1.40174	0.0254157	0.130576	0	4.56328	1.51714e-11
FBgn0261041	stj	2.62167	2.71164	2.31593	0.0254157	0.152339	0.128042	4.56245	1.36632e-34
FBgn0003886	alphaTub85E	10.7509	17.5024	15.4395	0.254157	0.848744	0.789592	4.51703	2.46872e-11
FBgn0028572	qtc	13.0474	13.3939	12.0875	0.432067	0.609354	0.66155	4.47905	3.75286e-117
FBgn0083949	CG34113	1.17873	1.72559	1.30017	0.0762471	0.065288	0.0426807	4.47097	1.18608e-20
FBgn0031239	CG17075	1.99165	2.21862	2.47845	0.0762471	0.130576	0.0853613	4.46807	8.31631e-28
FBgn0051176	CG31176	17.9046	18.1803	15.7849	0.482898	0.848744	1.003	4.46542	1.72179e-11
FBgn0003046	Pcp	2.62167	4.12909	3.73799	0.127079	0.130576	0.213403	4.44922	7.62128e-07
FBgn0264001	bru-3	1.66649	1.95156	1.80805	0	0.195864	0.0426807	4.40419	8.35772e-32
FBgn0003386	Shaw	1.21938	1.21202	0.995442	0	0.130576	0.0213403	4.37133	1.16858e-17
FBgn0053988	Mid1	2.41844	1.78722	2.4175	0.0508314	0.239389	0.0213403	4.3523	8.79486e-27
FBgn0052647	CG32647	2.33715	2.1159	3.88019	0.0762471	0.108813	0.213403	4.33694	5.4929e-18
FBgn0002735	E(spl)mgamma-HLH	110.801	128.105	109.58	5.15939	6.85524	5.3991	4.32064	7.1954e-133
FBgn0037736	CG12950	3.63782	3.2663	3.63641	0.152494	0.261152	0.106702	4.3153	2.08366e-54
FBgn0069969	CG40498	2.13392	2.09536	2.25498	0.203326	0.065288	0.064021	4.31312	4.26437e-46
FBgn0031737	obst-E	13.21	10.6822	9.75127	0.508314	0.805218	0.384126	4.30204	0.000160977
FBgn0041723	rho-5	4.65397	4.99189	5.16005	0.254157	0.152339	0.341445	4.29082	2.93695e-62
FBgn0003053	peb	30.7487	39.2161	34.5967	1.93159	2.00216	1.40846	4.28917	3.60095e-11
FBgn0035260	CG7991	19.632	21.0769	24.3985	0.71164	1.52339	1.08836	4.27771	1.0146e-68
FBgn0259923	Sep4	8.35276	10.0043	10.2795	0.330404	0.457016	0.66155	4.27685	9.82409e-97
FBgn0015721	ktub	2.66231	2.91707	4.08334	0.127079	0.261152	0.106702	4.2549	1.116e-37
FBgn0033250	CG14762	3.49556	2.95816	4.40839	0.432067	0.174101	0	4.21658	1.70055e-35
FBgn0035092	Nplp1	13.718	18.3652	16.5772	0.457483	1.82806	0.320105	4.21167	6.28174e-26
FBgn0041229	Gr93a	1.74778	2.65002	1.42206	0.0508314	0.195864	0.064021	4.18021	9.94007e-07
FBgn0040726	dpr1	2.19488	3.30738	2.39719	0.17791	0.195864	0.064021	4.16531	1.35405e-29
FBgn0029838	CG4666	2.66231	5.2384	6.66337	0.203326	0.239389	0.362786	4.15474	1.52418e-15
FBgn0259108	futsch	31.6632	35.6622	41.2397	1.37245	3.13382	1.57918	4.15175	7.22354e-35
FBgn0034693	CG11073	63.2655	76.2547	86.7863	3.76152	4.91836	4.11868	4.1432	1.21725e-09
FBgn0037807	CG6293	1.03647	1.39691	1.36111	0.101663	0.065288	0.0426807	4.1423	1.90649e-05
FBgn0032879	CarT	5.50753	5.25895	6.37896	0.203326	0.435253	0.320105	4.13848	4.6459e-19
FBgn0038207	CG14356	2.0323	2.85544	1.50332	0.127079	0.108813	0.128042	4.10565	5.65045e-05
FBgn0033359	CG8213	1.80875	2.15699	2.58002	0	0.195864	0.170723	4.10093	1.8606e-07
FBgn0033942	Cpr51A	90.7219	94.3734	102.856	4.95606	9.16208	3.03033	4.06877	1.52915e-25
FBgn0003312	sad	18.8801	50.946	34.2107	1.70285	2.45918	2.04867	4.06379	7.06317e-11
FBgn0085276	CG34247	9.42988	6.55314	11.7625	0.559146	0.391728	0.704231	4.0602	2.95572e-29
FBgn0028743	Dhit	2.13392	2.44459	1.58458	0.0762471	0.261152	0.0213403	4.05775	3.74548e-28
FBgn0031294	IA-2	2.74361	2.93761	1.58458	0.0762471	0.217627	0.128042	4.05762	8.40873e-23
FBgn0010263	Rbp9	4.12557	4.78646	4.20523	0.203326	0.369965	0.213403	4.03855	3.65262e-20
FBgn0034103	CG15704	3.23136	2.95816	3.83956	0.203326	0.239389	0.170723	4.01465	8.22414e-34
FBgn0010407	Ror	16.1771	17.2354	16.1302	0.914965	1.13166	1.003	4.01444	2.36924e-85
FBgn0038339	CG6118	3.23136	4.74538	3.55515	0.152494	0.435253	0.128042	3.98744	6.81859e-11
FBgn0015400	kek2	1.82907	2.38296	1.58458	0.0254157	0.152339	0.170723	3.97923	2.701e-22
FBgn0035719	tow	3.23136	3.4101	1.97057	0.0762471	0.108813	0.341445	3.97092	5.83345e-38
FBgn0005586	Rab3	2.90619	4.25235	3.79893	0.203326	0.217627	0.277424	3.94766	1.36407e-42
FBgn0030576	CG15890	1.13809	1.23257	0.893866	0.152494	0.0435253	0.0213403	3.93425	2.37537e-17
FBgn0033438	Mmp2	311.45	328.191	344.362	15.2494	22.3502	28.532	3.89443	4.4098e-48
FBgn0016032	lbm	26.6028	25.3703	21.8794	2.03326	1.61044	1.36578	3.88506	1.24104e-52
FBgn0030261	CG15203	4.28815	3.65661	5.64761	0.406651	0.130576	0.384126	3.88241	2.02327e-22
FBgn0264598	PsGEF	5.69044	6.6764	7.3744	0.203326	0.674642	0.448147	3.86406	1.63716e-42
FBgn0037788	CG3940	11.5841	8.73067	9.30434	0.482898	0.65288	0.874954	3.86104	9.54094e-66
FBgn0034437	CG10051	1.99165	2.23916	2.23467	0.0508314	0.348202	0.0426807	3.84224	0.00528997
FBgn0038941	CG7080	3.39394	4.78646	5.72887	0.254157	0.369965	0.341445	3.83196	1.17015e-13
FBgn0035636	Cralbp	4.00363	4.41669	3.55515	0.254157	0.261152	0.320105	3.8258	3.31981e-13
FBgn0259219	CG42319	1.64616	2.60893	1.58458	0.279573	0.0870506	0.0426807	3.82213	0.00264288
FBgn0033031	CG8245	3.04845	3.57444	3.41294	0.152494	0.391728	0.149382	3.82092	1.86282e-56
FBgn0262636	dati	1.15841	1.25311	1.48301	0.0254157	0.0217627	0.213403	3.80569	3.68197e-23
FBgn0013725	phyl	24.5095	30.4444	25.5768	1.88076	2.45918	1.47248	3.79048	4.07504e-97
FBgn0000320	eya	180.387	204.257	200.917	11.7166	15.5603	15.3437	3.77897	4.6739e-83
FBgn0038665	CG12269	4.61332	4.04692	3.18948	0.203326	0.369965	0.277424	3.77699	1.53694e-20
FBgn0051660	pog	4.99946	5.89577	6.60242	0.254157	0.631117	0.405466	3.73409	1.8626e-42
FBgn0030742	CG9919	8.45437	8.60742	9.71064	0.609977	0.914032	0.490828	3.72381	1.7119e-83
FBgn0050296	RIC-3	2.11359	1.76668	1.88931	0.203326	0.195864	0.0426807	3.71457	1.03881e-36
FBgn0033154	CG1850	5.24334	6.18337	7.3744	0.330404	0.282915	0.810933	3.7111	4.44999e-07
FBgn0266002	CR44776	2.72328	2.36242	2.29561	0.0762471	0.282915	0.192063	3.70319	1.71918e-12
FBgn0033657	Sln	1.80875	1.74613	2.76286	0.203326	0.217627	0.064021	3.6999	8.04076e-22
FBgn0039419	CG12290	2.66231	3.61553	3.47389	0.228741	0.32644	0.192063	3.68931	4.71273e-27
FBgn0052206	CG32206	1.36164	1.33528	1.50332	0.152494	0.108813	0.064021	3.68336	7.37677e-16
FBgn0031858	CG17378	1.07712	1.25311	1.50332	0	0.108813	0.170723	3.68126	4.3562e-15
FBgn0038330	CG14868	2.80458	2.99924	3.51452	0.152494	0.282915	0.277424	3.67083	2.74569e-44
FBgn0039749	CG11498	8.00726	9.71672	13.733	0.762471	0.848744	0.874954	3.65612	1.33839e-12
FBgn0003339	Scr	1.86972	2.58839	2.92538	0	0.282915	0.298765	3.61902	4.94831e-09
FBgn0066365	dyl	3.86137	5.58763	4.14429	0	1.04461	0.064021	3.603	0.00939657
FBgn0033936	CG17386	3.51588	3.01979	2.74254	0.127079	0.391728	0.234744	3.59625	1.19733e-09
FBgn0027527	Osi6	6.3611	7.06671	6.80557	0	1.65396	0.0213403	3.58548	0.00794556
FBgn0015558	tty	12.2141	13.8047	13.5705	0.432067	1.61044	1.23774	3.57626	1.33215e-31
FBgn0035903	CG6765	3.6175	4.00584	4.0224	0.203326	0.391728	0.362786	3.5716	1.4759e-44
FBgn0038799	MFS9	1.74778	1.19148	1.70647	0.101663	0.108813	0.170723	3.56793	4.94963e-15
FBgn0037217	CG14636	4.89784	4.43724	4.85532	0.279573	0.369965	0.533508	3.56702	1.64285e-14
FBgn0034275	CG5002	1.321	1.17094	1.62521	0.152494	0.065288	0.128042	3.56097	4.16809e-17
FBgn0034950	Pask	1.5039	2.23916	2.4175	0.0254157	0.195864	0.298765	3.49724	2.35475e-21
FBgn0031081	Nep3	1.28035	1.76668	1.11733	0.101663	0.174101	0.0853613	3.49103	6.54923e-24
FBgn0052476	mthl14	1.26003	1.84885	1.32048	0.127079	0.195864	0.064021	3.49103	8.26705e-05
FBgn0024941	RSG7	1.15841	0.96551	0.914181	0.0762471	0.065288	0.128042	3.4442	8.05144e-15
FBgn0034301	CG5756	5.87335	7.08725	4.73343	0.482898	0.783456	0.362786	3.43403	2.23227e-06
FBgn0034224	insb	6.23916	6.75857	7.39471	0.482898	0.870506	0.597529	3.36847	5.07419e-56
FBgn0038926	CG13409	3.45491	3.18413	3.47389	0.279573	0.435253	0.256084	3.36358	9.66148e-49
FBgn0042650	disco-r	17.8639	21.9397	22.1029	0.88955	3.00325	2.09135	3.36329	1.78264e-21
FBgn0033448	hebe	2.25585	2.85544	2.86444	0.330404	0.239389	0.213403	3.35015	1.66554e-26
FBgn0032221	CG5375	12.8441	13.0652	12.3719	0.940381	1.61044	1.23774	3.32463	7.42473e-66
FBgn0005677	dac	97.8756	109	92.3933	8.79383	10.7508	10.3287	3.32272	8.28565e-112
FBgn0030574	CG9413	2.21521	2.30079	2.33624	0.279573	0.217627	0.192063	3.31382	5.59297e-38
FBgn0025625	Sik2	3.21104	2.85544	4.04271	0.254157	0.478778	0.298765	3.26992	2.79613e-34
FBgn0032013	Scgalpha	1.54455	1.43799	1.66584	0.127079	0.174101	0.170723	3.26599	1.59397e-25
FBgn0030600	hiw	3.272	5.64926	7.23219	0.228741	0.805218	0.61887	3.26533	5.26853e-20
FBgn0034788	CG13532	17.4575	16.9683	19.2588	2.99905	0.957557	1.77125	3.23474	8.18626e-26
FBgn0023534	CG17778	2.62167	3.82095	3.59578	0.152494	0.369965	0.533508	3.22057	1.53161e-13
FBgn0029708	CG3556	14.409	17.1943	15.3989	0.991213	2.50271	1.5365	3.21444	4.22292e-32
FBgn0031829	Osm6	2.01198	2.1159	2.47845	0.279573	0.239389	0.192063	3.20921	8.95866e-13
FBgn0031969	pes	3.45491	3.51281	3.41294	0.457483	0.348202	0.320105	3.20533	5.76165e-21
FBgn0043550	Tsp68C	5.34495	5.42329	5.70856	0.508314	0.718168	0.554849	3.19985	7.79124e-20
FBgn0263111	cac	2.66231	3.16358	3.00664	0.457483	0.457016	0.064021	3.18299	8.03456e-17
FBgn0030158	CG9686	1.74778	2.03373	4.14429	0.127079	0.304677	0.426807	3.17026	1.04254e-16
FBgn0020641	Lcp65Ad	4.95881	4.90972	2.35656	0.381236	0.73993	0.234744	3.16443	0.00183589
FBgn0030272	CG15201	3.33297	2.58839	2.49876	0.203326	0.348202	0.384126	3.14375	5.8889e-18
FBgn0030396	CG2556	43.3083	47.4949	43.4541	4.82898	5.26656	5.12168	3.14041	9.51059e-13
FBgn0035287	CG13937	5.67012	5.9574	5.58666	0.838718	0.565829	0.576189	3.12684	1.24919e-38
FBgn0029814	CG15765	17.051	18.1187	16.9631	1.7791	1.34928	2.90229	3.10777	1.28814e-25
FBgn0039024	CG4721	1.68681	0.842253	2.35656	0.406651	0.065288	0.106702	3.09626	1.3883e-07
FBgn0261963	mid	17.1933	16.7423	19.5838	1.72827	2.21979	2.41146	3.06858	1.84861e-27
FBgn0033362	CG8172	12.3767	10.5795	7.7807	0.864134	1.54515	1.28042	3.05457	9.51964e-05
FBgn0003460	so	82.3285	89.4021	88.9397	7.85345	12.1218	11.6305	3.0417	1.45237e-60
FBgn0031089	CG9572	7.9463	8.13493	8.12606	0.864134	1.47986	0.704231	2.9856	0.000101017
FBgn0002789	Mp20	16.2381	14.7292	8.67457	2.41449	1.87159	0.746912	2.97692	0.000123719
FBgn0036368	CG10738	1.36164	1.47908	1.40174	0.0762471	0.217627	0.234744	2.96009	1.22237e-10
FBgn0037534	CG2781	8.16985	10.066	9.85285	0.838718	1.37105	1.47248	2.92463	2.19041e-12
FBgn0036605	CG13041	2.78425	3.36901	3.18948	0.406651	0.565829	0.256084	2.91898	0.00798605
FBgn0035677	CG13293	6.21884	7.29268	6.68368	0.457483	1.47986	0.725571	2.90557	7.62661e-26
FBgn0037618	CG11762	1.42261	3.59498	1.88931	0.203326	0.32644	0.384126	2.90128	3.16076e-05
FBgn0027491	Cdk5alpha	11.767	13.2912	12.9001	1.85535	1.43634	1.83527	2.88926	7.25755e-70
FBgn0039167	CG17786	3.29233	4.29344	3.55515	0.203326	0.565829	0.725571	2.88048	4.87612e-08
FBgn0034709	Swim	22.7821	23.2955	22.2654	3.43112	3.56908	2.3261	2.87506	3.22855e-51
FBgn0000459	disco	14.6326	17.9749	16.0286	2.00784	2.54623	2.09135	2.86867	6.43488e-29
FBgn0036927	CG7433	15.8113	17.4613	17.8164	2.51615	2.65504	1.89929	2.85408	5.54472e-52
FBgn0021776	mira	9.00309	11.7094	14.1393	1.16912	1.56691	2.11269	2.83653	2.06209e-30
FBgn0035086	CG12851	1.64616	1.33528	1.40174	0.152494	0.32644	0.128042	2.82544	1.03862e-16
FBgn0029835	CG5921	6.95047	7.72408	9.40591	0.635393	1.34928	1.40846	2.82328	0.00809015
FBgn0052017	CG32017	5.44657	4.35506	4.73343	0.88955	0.500541	0.682891	2.81369	3.14033e-19
FBgn0026197	noe	9.55181	8.9361	8.89803	0.914965	1.54515	1.40846	2.81152	1.35507e-37
FBgn0026718	fu12	4.36945	5.25895	4.57091	0.737055	0.65288	0.66155	2.79004	2.20041e-36
FBgn0031473	CG3104	1.0568	1.06822	1.46269	0.0762471	0.261152	0.170723	2.7716	2.20365e-13
FBgn0004635	rho	26.7857	29.3967	24.7032	3.91402	3.76494	4.24673	2.76066	4.82889e-38
FBgn0002631	E(spl)m5-HLH	7.88533	10.2303	7.92291	1.32162	1.37105	1.15238	2.75833	1.92877e-35
FBgn0266446	CG45076	3.02813	3.04033	3.10822	0.686224	0.348202	0.320105	2.75604	0.00706112
FBgn0011758	B-H1	30.9113	32.0467	32.3417	4.524	4.30901	5.33508	2.74864	3.47424e-28
FBgn0037060	CG10508	7.64145	7.95005	7.63849	1.14371	1.4581	0.874954	2.73783	1.29128e-26
FBgn0029834	CG5937	3.17039	2.87599	3.45357	0.381236	0.457016	0.576189	2.73149	1.19956e-21
FBgn0027608	CG2082	1.30067	0.986052	2.25498	0.17791	0.195864	0.298765	2.73148	3.36991e-10
FBgn0036595	CG13046	15.5471	12.8598	12.8595	2.28741	2.45918	1.5365	2.71409	0.00136188
FBgn0004854	B-H2	32.7607	35.9087	34.1904	3.99027	6.00649	5.76189	2.70406	9.55437e-25
FBgn0002917	na	7.13338	7.88842	8.36984	0.864134	1.89335	0.832273	2.69624	9.52194e-20
FBgn0030539	CG1368	18.2094	20.4811	21.3918	2.87197	3.6126	2.94497	2.67059	0.00925836
FBgn0039238	CG7016	7.9463	9.92215	11.7015	1.47411	1.8063	1.36578	2.66772	3.02158e-07
FBgn0037447	Neurochondrin	2.54038	3.8415	3.352	0.330404	1.04461	0.149382	2.66663	0.00199921
FBgn0052815	CG32815	3.41427	4.31398	5.13973	0.381236	0.826981	0.789592	2.66499	1.07529e-24
FBgn0011829	Ret	1.82907	2.09536	2.09246	0.127079	0.41349	0.405466	2.64292	1.89653e-07
FBgn0003515	st	1.03647	1.04768	1.82836	0.152494	0.0435253	0.426807	2.6265	5.02535e-05
FBgn0029930	CG12541	1.28035	0.944967	1.46269	0.228741	0.065288	0.298765	2.62562	1.40936e-10
FBgn0035208	CG9184	1.56487	1.95156	1.17828	0.17791	0.130576	0.448147	2.61635	0.00445
FBgn0011296	l(2)efl	7.76339	8.52524	7.3744	1.37245	1.74101	0.746912	2.61373	0.000704464
FBgn0024249	cato	2.11359	2.91707	2.92538	0.508314	0.239389	0.554849	2.6056	4.97678e-06
FBgn0002629	E(spl)m4-BFM	253.895	271.041	247.337	42.5967	49.6189	34.8914	2.60307	6.1545e-69
FBgn0085250	CG34221	0.751951	1.47908	1.32048	0.101663	0.130576	0.341445	2.59761	1.75909e-05
FBgn0266805	CR45267	2.35747	2.48567	2.31593	0.17791	0.478778	0.512168	2.59216	2.49929e-08
FBgn0031490	CG17264	1.74778	2.5473	3.79893	0.304988	0.631117	0.405466	2.58145	2.06655e-05
FBgn0032798	CG10132	1.80875	1.99265	2.19404	0.432067	0.304677	0.298765	2.54077	1.1053e-25
FBgn0032897	CG9336	56.7622	63.2101	65.943	12.0979	14.4722	5.63385	2.52937	1.54643e-11
FBgn0002868	MtnA	8.73889	13.3117	9.30434	1.98243	2.17627	1.28042	2.52796	1.57031e-23
FBgn0035445	CG12014	4.04428	4.70429	5.20068	0.965797	0.783456	0.682891	2.52401	3.90195e-25
FBgn0052645	CG32645	6.0969	7.82679	6.07423	0.660808	1.06637	1.74991	2.51827	3.86142e-05
FBgn0052816	CG32816	3.39394	3.06087	2.53939	0.660808	0.565829	0.362786	2.50016	7.8342e-08
FBgn0086906	sls	30.1797	33.2998	36.1	4.0411	7.15991	6.4021	2.49916	0.000221573
FBgn0262870	axo	1.01615	1.93102	2.82381	0.304988	0.304677	0.405466	2.49247	6.67328e-14
FBgn0085421	Epac	3.82073	3.75932	7.35408	0.609977	0.914032	1.13104	2.48149	2.96095e-12
FBgn0031463	G6P	1.70713	1.88993	1.82836	0.152494	0.217627	0.576189	2.4775	4.33993e-17
FBgn0004513	Mdr65	6.27981	6.1012	6.23675	0.508314	1.52339	1.3231	2.45783	1.32709e-15
FBgn0035173	CG13907	2.19488	4.31398	3.7583	0.686224	0.73993	0.469487	2.43582	3.67793e-14
FBgn0038676	CG6026	6.17819	6.32717	7.80102	0.914965	1.93688	0.896294	2.434	0.000125594
FBgn0264443	CG43861	22.8024	29.0475	34.4139	3.68528	4.94012	7.36242	2.42985	1.25349e-11
FBgn0039883	RhoGAP100F	8.94212	11.2163	9.60906	1.95701	1.95864	1.72857	2.39831	2.32295e-25
FBgn0267435	chp	37.313	35.7855	52.8397	7.24348	9.44499	7.4051	2.3852	1.01307e-19
FBgn0050380	CG30380	1.38196	1.35582	1.46269	0.406651	0.0435253	0.362786	2.37103	3.882e-06
FBgn0033668	exp	14.2058	16.5985	11.4374	2.97364	2.69857	2.49682	2.36992	1.10197e-09
FBgn0265182	CG44247	9.30794	9.49075	10.4217	1.42328	2.30684	1.96331	2.35084	2.06924e-33
FBgn0037130	Syn1	2.05262	2.01319	1.50332	0.381236	0.609354	0.106702	2.34112	7.29495e-14
FBgn0050101	CG30101	4.79623	5.0946	5.97265	0.737055	0.783456	1.60053	2.34002	3.69197e-05
FBgn0033635	CG7777	43.5522	48.5015	49.0001	14.2836	7.50812	6.10334	2.3394	3.89878e-13
FBgn0267002	unc-104	26.5622	30.0951	31.0009	5.21022	6.50703	5.82591	2.31911	5.9931e-37
FBgn0052150	CG32150	4.91817	8.2171	7.3744	1.06746	1.17518	1.89929	2.30429	0.000105764
FBgn0000451	ect	4.83688	4.49886	5.48509	0.838718	1.58867	0.576189	2.29867	1.71741e-06
FBgn0037817	Cyp12e1	2.5607	3.10196	5.81013	1.2962	0.609354	0.448147	2.29654	2.81073e-10
FBgn0039927	CG11155	24.8754	25.4114	24.9673	6.02352	4.54839	4.78024	2.2962	3.23038e-50
FBgn0030237	CG15209	3.37362	3.53335	4.06303	1.93159	0.239389	0.0853613	2.29144	0.000296727
FBgn0001257	ImpL2	188.272	231.209	283.66	47.6036	44.3741	52.3692	2.28419	1.80771e-26
FBgn0030011	Gbeta5	5.93432	6.65585	7.69944	1.24537	1.78454	1.15238	2.27338	6.2499e-29
FBgn0030642	CG15642	1.03647	1.19148	1.11733	0.279573	0.32644	0.0853613	2.27312	2.09437e-07
FBgn0263970	CR43724	2.0323	2.19808	1.32048	0.254157	0.565829	0.320105	2.26722	4.31743e-07
FBgn0052944	CG32944	2.0323	1.93102	2.43782	0.609977	0.348202	0.384126	2.26459	1.42932e-15
FBgn0003285	rst	95.4165	102.098	92.698	18.1976	21.2839	21.4257	2.25176	5.72973e-42
FBgn0259707	CG42361	2.94684	3.06087	2.66128	0.838718	0.457016	0.554849	2.24307	2.10931e-26
FBgn0037290	CG1124	2.19488	2.44459	2.21435	0.35582	0.73993	0.341445	2.23618	3.0248e-19
FBgn0038725	CG6184	4.83688	4.12909	5.11942	1.01663	1.1099	0.874954	2.22897	6.67138e-29
FBgn0263219	Dscam4	0.975504	1.31474	1.78773	0.127079	0.435253	0.298765	2.20796	2.86821e-10
FBgn0031968	CG7231	8.82019	7.33376	14.505	2.21117	1.82806	2.60352	2.20478	1.39681e-20
FBgn0010105	comm	59.6074	63.5593	60.2344	11.5387	15.7126	12.5908	2.2012	1.129e-56
FBgn0031745	rau	20.384	24.0761	26.0643	4.01568	6.20236	5.14302	2.19643	3.63777e-20
FBgn0032900	CG14401	1.321	1.84885	2.53939	0.559146	0.195864	0.490828	2.19584	1.17444e-05
FBgn0033815	CG4676	1.17873	1.0066	0.954812	0.254157	0.32644	0.106702	2.18636	2.15164e-07
FBgn0039530	Tusp	1.0568	1.54071	1.23922	0.35582	0.282915	0.213403	2.17365	2.39169e-10
FBgn0035293	CG5687	5.3856	5.62872	6.4399	1.16912	1.39281	1.3231	2.16225	4.74444e-22
FBgn0000216	Brd	104.724	133.692	129.895	24.3991	31.9258	26.7821	2.14746	1.4927e-31
FBgn0085413	CG34384	1.321	1.43799	1.27985	0.0762471	0.544066	0.277424	2.1361	1.31058e-06
FBgn0266346	CngB	2.21521	2.48567	2.33624	0.35582	0.544066	0.682891	2.13111	2.88868e-15
FBgn0026319	Traf4	51.7627	61.1763	52.1896	10.9542	14.0804	12.7188	2.12747	6.09346e-48
FBgn0038198	Npc2b	3.98331	4.86863	3.55515	1.04204	1.1099	0.704231	2.11984	1.05179e-16
FBgn0036196	CG11658	7.1537	7.74462	7.31345	1.95701	2.11098	1.06702	2.11397	2.81599e-12
FBgn0033876	Syngr	2.90619	3.04033	2.82381	0.813303	0.544066	0.682891	2.10898	1.74501e-21
FBgn0034638	CG10433	3.17039	3.49227	6.23675	2.262	0.195864	0.554849	2.10581	0.000147681
FBgn0029608	CG3091	1.01615	1.04768	1.0767	0.228741	0.32644	0.170723	2.10053	3.49314e-05
FBgn0005775	Con	1.01615	1.19148	1.82836	0.17791	0.108813	0.64021	2.09882	3.5522e-05
FBgn0051030	CG31030	11.9296	12.0175	14.2003	2.77031	3.46026	2.66754	2.09764	7.97007e-38
FBgn0259823	CG42404	3.29233	4.41669	3.69736	0.88955	0.892269	0.917634	2.0752	1.27138e-18
FBgn0037416	Osi9	2.80458	2.07482	1.62521	0.279573	1.02284	0.234744	2.07204	0.00434435
FBgn0002734	E(spl)mdelta-HLH	100.721	101.974	88.4115	23.7637	22.4155	23.1329	2.07037	1.76809e-41
FBgn0265262	Vha68-1	6.17819	6.3888	8.28858	1.65202	1.50162	1.81393	2.0676	1.08035e-33
FBgn0025702	srpk79D	2.52005	3.51281	3.29105	0.787887	0.587592	0.853613	2.06228	1.75949e-20
FBgn0035179	CG12038	5.99529	5.85469	7.15093	1.39786	1.50162	1.64321	2.05921	1.15784e-31
FBgn0015609	CadN	24.7534	25.0827	28.624	5.31188	6.7029	6.80757	2.05779	6.34005e-20
FBgn0086675	fne	0.975504	1.23257	1.09702	0.228741	0.217627	0.341445	2.04755	3.37021e-12
FBgn0261673	nemy	22.1927	26.2126	33.1746	5.54062	4.1349	10.3287	2.02655	6.62054e-11
FBgn0036821	CG3961	25.5054	26.2947	42.2961	8.18386	6.65937	8.32273	2.02209	5.82959e-19
FBgn0264815	Pde1c	4.18654	4.39615	5.42414	0.53373	1.56691	1.34444	2.01096	7.49499e-10
FBgn0050197	CG30197	6.64562	6.40934	6.23675	2.05867	1.58867	1.17372	2.00498	4.23138e-14
FBgn0261803	CG42749	36.744	37.9425	39.3504	9.07341	9.77143	9.60315	2.00277	0.00408307
FBgn0035917	Zasp66	4.38977	5.54654	4.99753	1.09288	1.43634	1.19506	2.00083	0.00821089
FBgn0039294	Cad96Cb	5.914	7.86788	9.04024	1.21995	2.24155	2.26208	1.98973	3.54725e-09
FBgn0032800	CG10137	2.05262	2.46513	2.90507	0.406651	0.718168	0.725571	1.98794	2.20492e-10
FBgn0025360	Optix	50.6043	59.8	56.7605	10.5475	17.7801	14.1486	1.97486	1.34645e-29
FBgn0265767	zyd	1.70713	2.07482	2.47845	0.71164	0.587592	0.320105	1.96698	1.64748e-19
FBgn0283442	vas	1.34132	1.66396	1.66584	0.279573	0.587592	0.320105	1.96483	0.00139644
FBgn0032614	CG13284	6.25949	7.84733	9.08087	1.60119	2.30684	2.04867	1.95791	2.15687e-06
FBgn0264255	para	1.46326	1.31474	1.32048	0.279573	0.282915	0.490828	1.94584	6.31564e-05
FBgn0039109	CG10365	1.95101	2.91707	4.46933	0.88955	0.500541	1.04568	1.93553	0.0080603
FBgn0038682	CG5835	25.6883	27.5068	27.6083	6.78599	7.52988	6.85025	1.93223	0.00349062
FBgn0030230	Rph	3.55653	3.34847	3.45357	0.635393	1.04461	1.003	1.93166	3.08203e-22
FBgn0024989	CG3777	103.038	118.511	108.178	22.62	35.299	28.596	1.93003	1.30168e-06
FBgn0037525	CG17816	46.7023	49.0561	45.6075	10.7508	14.0804	12.3561	1.92579	1.68429e-17
FBgn0259224	CG42324	4.83688	6.01903	9.16213	1.34703	1.54515	2.36878	1.92206	2.99028e-11
FBgn0028369	kirre	19.5101	22.1246	19.015	4.80357	5.48419	5.71921	1.92045	9.98299e-15
FBgn0037050	CG10566	7.66177	7.99113	7.65881	2.43991	1.84983	1.94197	1.90778	6.52342e-28
FBgn0034636	twz	79.8491	91.2098	92.1698	22.4421	24.4612	23.389	1.90454	2.23696e-39
FBgn0033504	CAP	7.31628	9.18261	11.1124	2.99905	2.37213	2.02733	1.90243	1.93258e-14
FBgn0033134	Tsp42El	10.7305	9.5113	12.1281	2.99905	3.0903	2.58218	1.89974	8.01828e-09
FBgn0025631	moody	12.9661	14.3799	16.1709	3.02447	3.89552	4.71621	1.89912	4.11813e-18
FBgn0028523	CG5888	11.5231	14.2772	10.1169	3.93943	2.56799	3.13703	1.89843	7.73372e-13
FBgn0037989	ATP8B	11.0964	12.4078	10.0154	2.97364	3.11206	2.90229	1.89793	3.79448e-13
FBgn0051076	CG31076	13.2709	12.3462	20.5386	3.81236	4.11314	4.54549	1.88689	8.93665e-07
FBgn0031762	CG9098	1.66649	2.38296	2.21435	0.686224	0.631117	0.405466	1.86648	5.38324e-11
FBgn0032535	Ance-2	3.15007	3.01979	3.7583	1.06746	0.848744	0.832273	1.85132	0.0012217
FBgn0025878	wrapper	1.78842	1.66396	1.56427	0.482898	0.457016	0.448147	1.85044	3.09966e-15
FBgn0032629	beat-IIIc	23.1886	22.7203	19.9088	6.93849	4.1349	7.19169	1.84976	1.4629e-14
FBgn0002567	ltd	26.7248	31.5126	46.9077	6.65892	8.94445	13.5725	1.84899	0.00205216
FBgn0033483	egr	24.1641	29.1502	29.5179	7.75179	7.72574	7.57582	1.84501	1.40881e-42
FBgn0267495	CR45185	17.4575	16.7013	14.5253	4.98148	4.94012	3.67054	1.8407	1.58611e-08
FBgn0260400	elav	55.1973	65.7574	58.081	13.4957	20.1522	16.6881	1.82937	6.3915e-28
FBgn0035199	CG9134	107.651	105.261	98.7519	30.4988	32.9487	24.8402	1.81965	8.7181e-07
FBgn0053200	VepD	3.23136	3.4101	3.6161	0.88955	1.04461	0.960315	1.81959	1.30045e-15
FBgn0035976	PGRP-LC	6.07658	9.5113	13.0017	2.38908	2.43742	3.49982	1.77834	0.00331663
FBgn0038126	CG8483	56.9451	61.8542	60.5798	13.7499	15.6256	23.0262	1.77496	1.99838e-05
FBgn0039277	CG13650	1.80875	2.05428	2.0112	0.737055	0.565829	0.426807	1.77049	4.47746e-09
FBgn0051451	CR31451	3.43459	2.09536	3.73799	0.609977	1.04461	1.04568	1.76554	1.39751e-11
FBgn0085481	CG34452	2.64199	3.53335	3.90051	0.864134	1.1099	0.981655	1.76516	9.36635e-05
FBgn0032598	ChLD3	1.78842	2.36242	2.21435	0.53373	0.826981	0.512168	1.75799	1.48299e-05
FBgn0000591	E(spl)m8-HLH	92.6932	103.72	84.4501	27.5506	32.3393	23.7945	1.74676	3.24297e-38
FBgn0037409	Osi24	11.3606	13.5582	14.0784	3.93943	3.32969	4.35343	1.74576	8.78904e-07
FBgn0026077	Gasp	272.45	282.34	263.02	83.4652	82.7851	77.6361	1.74553	1.02762e-06
FBgn0002573	sens	12.7628	15.0578	16.049	3.93943	4.04785	5.10034	1.74416	0.00101565
FBgn0035880	Culd	10.4257	12.3051	12.6563	2.71948	4.28724	3.60652	1.73472	2.73729e-09
FBgn0032297	CG17124	16.5633	19.721	19.9292	5.10856	4.63545	7.19169	1.72878	3.50302e-21
FBgn0036993	CG5910	1.72746	1.39691	1.97057	0.457483	0.674642	0.426807	1.69926	1.70151e-10
FBgn0085390	Dgk	1.21938	1.35582	1.54395	0.35582	0.674642	0.234744	1.69376	2.54832e-05
FBgn0260440	spdo	3.10942	5.13569	6.13517	1.49953	1.24047	1.72857	1.684	3.79054e-15
FBgn0004108	Nrt	115.658	149.243	139.463	32.7863	38.4764	54.5886	1.68359	4.65816e-13
FBgn0029761	SK	19.5914	20.173	21.2496	4.93065	5.68005	8.49345	1.67375	5.81824e-08
FBgn0041706	CG3253	5.75141	7.16942	7.15093	1.72827	2.69857	1.85661	1.6711	6.15496e-13
FBgn0263077	CG43340	12.8035	15.9412	22.9764	4.90523	5.48419	5.97529	1.65898	3.56228e-10
FBgn0032681	CG10283	28.2693	28.6777	28.5021	7.29431	9.07503	10.6702	1.65808	9.28892e-19
FBgn0032010	CG8086	1.34132	1.47908	1.6049	0.635393	0.457016	0.320105	1.65422	7.31955e-06
FBgn0036529	pgant8	5.6498	6.6764	5.89139	1.49953	1.89335	2.39012	1.65247	0.000201685
FBgn0040348	CG3703	4.53203	5.17678	5.42414	1.52494	2.00216	1.30176	1.64542	4.7339e-16
FBgn0004569	aos	36.744	42.8522	37.7049	12.3266	14.2328	10.9476	1.64477	5.28429e-25
FBgn0030174	CG15312	2.09327	1.68451	1.92994	0.88955	0.478778	0.469487	1.64465	1.57244e-06
FBgn0016061	side	4.43042	4.17018	4.75374	1.34703	0.783456	2.15537	1.63594	1.61961e-07
FBgn0036678	CG11905	89.5635	109.349	152.079	29.2535	31.6211	52.2198	1.63375	0.000225394
FBgn0051547	CG31547	4.10525	4.35506	5.32257	1.19454	1.6322	1.60053	1.63138	1.7844e-12
FBgn0013751	Awh	5.914	7.82679	7.00872	1.60119	2.45918	2.62486	1.63019	3.20891e-06
FBgn0267668	CR46006	18.0062	13.4144	17.0647	5.43896	3.87375	6.4021	1.6251	4.59294e-15
FBgn0085411	CG34382	4.53203	5.85469	8.47142	1.98243	2.13274	2.02733	1.61693	0.00733558
FBgn0031254	CG13692	9.186	9.92215	7.55723	2.56699	4.06962	2.13403	1.60285	6.08135e-05
FBgn0033132	Tsp42Ej	3.49556	3.75932	4.53028	0.965797	1.6322	1.28042	1.59496	1.6021e-10
FBgn0040491	Buffy	1.2397	1.56125	0.975127	0.406651	0.304677	0.533508	1.59263	1.67521e-05
FBgn0036882	CG9279	1.97133	2.89653	4.04271	0.584561	1.61044	0.746912	1.58761	2.53147e-07
FBgn0041160	comm2	52.535	54.3151	44.0839	15.1478	18.9117	16.4534	1.57892	5.20729e-06
FBgn0035542	DOR	49.9336	53.555	45.6278	16.3931	18.2589	15.2583	1.57884	1.18719e-21
FBgn0035104	CG13875	11.9093	14.2361	13.4283	3.78694	5.28833	4.20405	1.57394	1.82279e-07
FBgn0034789	PIP5K59B	6.46272	5.79306	5.62729	1.98243	2.26332	1.77125	1.57035	1.36557e-20
FBgn0035157	CG13894	22.4366	25.8017	22.0419	7.29431	9.64086	6.87159	1.56078	9.51936e-19
FBgn0025712	CG13920	1.64616	1.86939	2.47845	0.787887	0.783456	0.469487	1.5602	1.79111e-11
FBgn0020391	Nrk	8.27146	10.9287	10.6045	3.10072	3.59084	3.41445	1.55773	8.35308e-20
FBgn0085384	CG34355	20.5466	21.385	15.5005	6.78599	5.2448	7.49046	1.5565	2.68765e-06
FBgn0053182	Kdm4B	0.853566	1.68451	1.36111	0.482898	0.457016	0.384126	1.55587	2.24778e-05
FBgn0038277	RpS5b	2.2965	2.52676	2.29561	0.71164	1.02284	0.682891	1.55185	1.71776e-08
FBgn0015034	Cyp4e1	2.31682	2.01319	1.11733	0.559146	0.631117	0.682891	1.53364	0.000202252
FBgn0032899	CG9338	32.2729	28.1025	26.7347	11.8437	11.5777	6.85025	1.52529	4.84768e-08
FBgn0036449	bmm	3.29233	2.4035	5.89139	1.27079	0.848744	1.98465	1.4947	0.00197283
FBgn0002932	neur	25.5663	28.8626	23.4234	8.38718	8.98798	10.2434	1.49421	1.24591e-12
FBgn0263659	CR43650	0.751951	1.25311	1.6049	0.279573	0.522304	0.469487	1.49211	0.00192885
FBgn0036926	CG7646	17.0104	18.1803	16.1709	7.09098	6.02826	5.22838	1.48741	1.18784e-21
FBgn0030542	CG12481	15.2626	12.6543	14.9316	5.43896	4.54839	5.2924	1.48737	8.31199e-05
FBgn0261859	CG42788	9.42988	11.7094	9.32465	3.4057	3.91728	3.62786	1.47472	1.50876e-08
FBgn0050195	CG30195	8.41373	8.17602	8.22763	2.84656	3.04677	3.03033	1.47434	5.86885e-08
FBgn0000008	a	39.6705	49.0767	58.0201	13.1145	21.4362	18.5874	1.46474	4.77003e-12
FBgn0261808	cu	20.262	39.3599	18.9947	9.73422	9.77143	9.00562	1.46308	0.000246176
FBgn0032752	CG10702	3.65814	4.80701	5.48509	1.14371	2.11098	1.79259	1.45939	8.086e-08
FBgn0011274	Dif	8.31211	5.91631	6.39927	3.4057	2.28508	1.85661	1.45204	0.000197822
FBgn0014135	bnl	3.63782	3.14304	4.08334	1.34703	1.61044	1.02434	1.44671	0.000640844
FBgn0037166	CG11426	4.43042	4.12909	5.28194	1.67744	1.8063	1.60053	1.44346	1.30315e-13
FBgn0012037	Ance	1559.14	1841.62	1798.36	652.599	668.875	591.063	1.44278	1.54499e-05
FBgn0011288	Snap25	4.69461	4.93026	2.74254	1.7791	1.34928	1.4298	1.44136	1.09973e-06
FBgn0266377	Pde8	28.7164	34.3064	35.1249	9.20049	13.6234	13.3591	1.43825	3.37512e-12
FBgn0041150	hoe1	1.07712	1.70505	1.3408	0.737055	0.65288	0.149382	1.43334	4.49414e-05
FBgn0261526	NT1	20.8717	22.9873	27.913	7.47222	9.24913	9.88058	1.43144	0.00566276
FBgn0032405	CG14946	17.3965	19.1459	16.9835	7.67554	7.09463	5.1857	1.42401	5.93138e-08
FBgn0261085	Syt12	1.40229	1.10931	1.19859	0.279573	0.217627	0.874954	1.42118	0.00682938
FBgn0037902	CG5281	4.93849	5.19732	5.38351	1.93159	1.74101	2.13403	1.4165	8.74604e-18
FBgn0243486	rdo	82.3691	91.4769	99.8489	27.576	33.5798	41.8057	1.40994	6.57765e-14
FBgn0003475	spir	9.77537	8.3609	10.056	2.64323	4.54839	3.47847	1.39542	1.98897e-17
FBgn0032156	CG13124	12.5799	13.6198	13.1236	4.44775	5.9412	4.60951	1.38824	8.66691e-19
FBgn0034861	CG9815	2.52005	2.6911	2.82381	0.991213	0.957557	1.13104	1.38072	0.00515916
FBgn0031675	CG9121	1.54455	1.66396	1.19859	0.381236	0.826981	0.469487	1.37804	6.12987e-06
FBgn0052039	CG32039	12.0719	12.0381	13.0423	5.74395	4.61368	3.99064	1.37487	2.96171e-12
FBgn0052521	CG32521	68.7934	67.6884	87.3145	27.8302	31.0553	27.9772	1.36519	9.61548e-17
FBgn0029082	hbs	42.6986	48.2549	41.9711	14.0295	17.7583	19.7825	1.36515	1.92925e-11
FBgn0000449	dib	1.58519	3.63607	1.97057	1.06746	0.848744	0.874954	1.36466	0.0029276
FBgn0085475	CG34446	1.19906	1.27365	1.05639	0.737055	0.435253	0.213403	1.35593	0.00778435
FBgn0050460	CG30460	4.0646	5.01243	6.78526	1.39786	2.93796	1.87795	1.34707	7.4181e-06
FBgn0035936	Tsp66E	68.6105	82.2121	72.6673	26.3815	30.99	30.9862	1.33822	6.35935e-22
FBgn0033520	Prx2540-1	1.91036	1.66396	2.0112	0.787887	0.631117	0.789592	1.33628	0.00601832
FBgn0053653	Cadps	21.644	25.3498	21.5544	8.76842	9.90201	8.55747	1.33152	5.48254e-14
FBgn0030160	CG9691	155.857	154.44	184.38	75.4084	59.8038	62.015	1.32671	1.00108e-08
FBgn0029128	tyn	54.0186	70.133	88.4318	19.0872	25.7887	39.9278	1.32532	1.99573e-06
FBgn0003888	betaTub60D	554.005	650.774	654.046	200.759	216.06	328.534	1.31833	7.8577e-11
FBgn0035656	CG10479	1.03647	2.13645	2.23467	0.584561	0.609354	0.960315	1.31662	3.28437e-06
FBgn0051038	CG31038	68.6918	78.5761	90.7884	27.8556	35.5819	32.1385	1.31617	8.59755e-15
FBgn0003890	betaTub97EF	39.9957	47.9468	55.6026	16.876	14.2545	26.5901	1.31375	7.23563e-10
FBgn0037665	St2	105.944	125.27	131.52	38.149	38.694	70.4018	1.30058	0.00455468
FBgn0010905	Spn	29.0416	29.2529	36.1	9.27673	12.383	16.7522	1.29582	1.04563e-08
FBgn0053080	CG33080	3.5362	3.1225	4.57091	1.37245	1.67572	1.55784	1.28187	1.89765e-07
FBgn0052354	CG32354	8.67792	12.3462	14.2003	4.32067	4.74426	5.44179	1.27802	8.40753e-10
FBgn0029975	CG1444	3.3533	5.71089	6.4399	2.79573	1.61044	2.04867	1.2684	2.66968e-07
FBgn0002633	E(spl)m7-HLH	90.6	84.328	83.2921	35.7345	35.2337	36.3426	1.26673	7.72801e-36
FBgn0085222	CG34193	7.05208	6.34771	5.38351	2.69406	2.9162	2.19805	1.26573	0.00777204
FBgn0034094	Tsf3	7.70242	8.9361	7.69944	3.02447	4.06962	3.05167	1.26129	0.00336966
FBgn0037913	fabp	218.269	222.108	278.216	112.21	92.1648	95.7754	1.25961	1.4482e-17
FBgn0259244	CG42342	77.329	88.9296	92.8605	31.668	36.9312	40.3759	1.24916	1.12126e-15
FBgn0031397	CG15385	2.54038	2.44459	4.32713	1.24537	1.1099	1.55784	1.24775	6.97773e-06
FBgn0003326	sca	62.7574	69.2086	63.4848	21.705	30.6418	29.9192	1.24761	2.24108e-14
FBgn0016754	sba	33.9191	36.3401	39.5333	11.0558	18.5853	16.5601	1.24726	9.52694e-12
FBgn0004198	ct	9.63311	10.9698	10.2795	4.24442	3.89552	4.8656	1.24688	5.8803e-06
FBgn0036752	Adgf-A	2.72328	3.24576	3.69736	1.70285	1.284	1.1097	1.2457	7.37875e-09
FBgn0003118	pnt	48.5517	55.6298	49.5283	20.5105	23.3513	20.9775	1.24483	4.34111e-22
FBgn0003651	svp	16.9697	20.399	20.8433	6.70975	8.48744	9.41109	1.24005	2.52008e-12
FBgn0029866	CG3842	40.1989	38.0863	40.2646	17.7402	14.124	18.6728	1.23001	0.000201293
FBgn0038504	Sur-8	97.8146	101.687	88.9803	40.6143	38.7593	44.4306	1.22031	6.68717e-14
FBgn0033978	Cyp6a23	2.54038	2.42405	2.09246	1.06746	1.19695	0.768252	1.21732	0.00475062
FBgn0051374	sals	0.873889	0.96551	1.80805	0.71164	0.478778	0.384126	1.21575	0.0080063
FBgn0023535	arg	2.2965	1.19148	2.70191	1.11829	0.73993	0.810933	1.2154	0.00294619
FBgn0004870	bab1	4.16622	4.23181	4.77406	1.57577	2.08921	2.02733	1.20603	1.98894e-06
FBgn0033518	Prx2540-2	2.21521	2.01319	3.23011	0.991213	1.00108	1.23774	1.20432	0.00644279
FBgn0016672	Ipp	94.38	90.6757	99.1582	40.3856	45.0705	38.0285	1.20255	1.41452e-30
FBgn0003525	stg	176.14	186.59	153.4	67.1737	88.4434	69.5055	1.19682	1.4282e-18
FBgn0038581	CG14314	11.4825	12.8803	12.3313	5.15939	5.52771	5.37776	1.19026	3.08549e-21
FBgn0032233	dpr19	3.88169	4.02638	4.67248	1.60119	2.41565	1.51516	1.18093	1.03446e-09
FBgn0033654	Sobp	12.2345	14.5648	15.8458	5.69312	5.54948	7.6185	1.1759	2.95058e-06
FBgn0031998	SLC5A11	3.06877	3.90312	6.96809	1.85535	2.06745	2.24074	1.17528	0.000344165
FBgn0031381	Npc2a	24.8347	25.3908	42.3164	15.9102	13.2535	11.8652	1.17405	2.78728e-08
FBgn0262095	CR42848	1.99165	2.07482	2.88475	0.864134	1.04461	1.17372	1.16906	0.00713531
FBgn0032910	CG9265	11.6044	13.8869	11.214	4.77815	6.44175	5.20704	1.15846	2.66178e-07
FBgn0050115	GEFmeso	31.3584	37.9014	46.2373	11.4371	16.692	23.6878	1.15535	2.93389e-06
FBgn0035153	ebd1	4.45074	4.88918	5.42414	1.67744	2.52447	2.41146	1.15165	9.94467e-09
FBgn0032706	Irk3	1.13809	1.23257	1.25954	0.35582	0.587592	0.682891	1.14556	0.00449276
FBgn0000557	Ef1alpha100E	46.2552	50.0216	56.0698	16.749	19.0423	33.1202	1.14384	1.59615e-06
FBgn0267920	CR46201	3.0891	3.65661	3.14885	1.32162	1.52339	1.62187	1.14381	0.000121746
FBgn0000097	aop	90.1122	112.882	101.535	35.8361	48.6395	53.3082	1.14371	7.57066e-11
FBgn0033802	CG17724	31.7242	31.3072	33.2153	13.0383	15.5385	14.9809	1.14261	2.95409e-19
FBgn0260660	Mp	32.5168	30.9374	33.5809	14.0549	14.4939	15.4077	1.14207	9.06342e-10
FBgn0262112	sro	7.31628	9.38804	10.5842	3.73611	4.54839	4.11868	1.13663	0.00132536
FBgn0033365	CG8170	15.8113	19.0637	17.857	6.27768	10.4461	7.29839	1.13362	0.00336172
FBgn0264494	CG17646	3.94266	4.35506	4.08334	1.4487	1.78454	2.41146	1.12707	6.82368e-06
FBgn0026320	Tom	380.731	399.926	431.88	181.875	169.313	204.227	1.12636	2.13018e-15
FBgn0020278	loco	61.4365	73.5431	80.3667	27.3473	36.039	35.2329	1.126	1.75338e-15
FBgn0029750	CG3323	4.75558	4.45778	3.47389	1.75368	2.76386	1.30176	1.12299	0.00776129
FBgn0035308	CG15822	18.6565	20.6249	22.6717	6.73516	9.77143	11.9506	1.1208	4.70131e-06
FBgn0051118	RabX4	9.75504	11.052	12.4532	4.14276	6.09354	5.03632	1.11924	2.46744e-12
FBgn0050285	CG30285	1.28035	1.17094	0.975127	0.660808	0.435253	0.490828	1.11325	0.0049028
FBgn0015663	Dot	15.6284	15.9617	14.3831	6.68433	7.3993	7.36242	1.09953	0.000264997
FBgn0052638	CG32638	41.6418	45.3379	45.6278	19.4176	22.6332	19.8679	1.09834	7.10388e-13
FBgn0032249	CG5337	2.2965	3.43064	2.9457	1.16912	1.67572	1.19506	1.09742	8.19703e-06
FBgn0000137	ase	1.99165	2.81436	2.86444	0.914965	1.24047	1.4298	1.08627	5.55725e-07
FBgn0013763	CG5210	48.3484	48.3987	83.8812	55.7366	17.2795	12.2707	1.08314	0.00614178
FBgn0031971	Sirup	60.7251	54.0275	60.336	32.7863	26.7028	23.4317	1.07859	8.31782e-07
FBgn0264493	rdx	103.119	112.143	94.8717	45.4687	50.9899	50.8113	1.0741	1.08021e-19
FBgn0264746	CG44004	2.21521	2.19808	2.51908	1.04204	0.935794	1.3231	1.06706	0.000528569
FBgn0263236	SP1029	113.118	182.112	312.427	65.725	67.5078	157.193	1.065	0.00496258
FBgn0002592	E(spl)m2-BFM	116.288	120.607	123.78	55.8383	58.868	58.8353	1.05528	8.52606e-18
FBgn0002985	odd	19.0427	22.4121	23.7281	9.27673	11.5777	10.6702	1.04736	1.91724e-05
FBgn0027843	CAH2	5.52786	6.03957	4.38807	3.43112	2.00216	2.30476	1.04631	0.00104081
FBgn0265985	CR44764	2.80458	2.79382	3.02696	0.914965	1.34928	1.89929	1.04529	0.00860845
FBgn0263316	Mrp4	1.95101	1.70505	2.21435	1.04204	0.870506	0.938975	1.04331	2.13145e-05
FBgn0034335	GstE1	35.8091	40.346	25.2924	15.7832	20.8269	12.7615	1.0388	4.03986e-06
FBgn0032192	CG5731	43.3287	44.4956	43.8807	22.01	21.0445	21.3403	1.0323	4.11006e-09
FBgn0259239	CG42337	6.70659	5.99849	7.59786	2.94822	3.0903	3.88394	1.03056	3.55519e-06
FBgn0033960	CG10151	16.482	18.4474	18.8525	7.34514	10.6202	8.42943	1.02504	3.81842e-10
FBgn0028509	CenG1A	23.8795	28.8009	28.5428	10.3188	13.2099	16.368	1.02397	4.0811e-09
FBgn0039328	CHKov2	20.2824	25.1443	26.6332	10.3188	11.4472	13.6578	1.02355	2.26696e-07
FBgn0264310	CR43785	2.17456	2.36242	1.78773	1.19454	1.00108	0.938975	1.01317	0.00756413
FBgn0003116	pn	8.53566	10.6001	10.9295	5.00689	4.80955	5.10034	1.0108	1.47964e-07
FBgn0032813	CG10262	4.20686	5.69034	4.91626	2.79573	2.28508	2.3261	1.00142	2.1621e-05
FBgn0037076	ebd2	9.65343	12.3462	10.9702	4.65107	6.02826	5.80457	0.997486	1.17834e-08
FBgn0031632	CG15628	40.6663	48.2139	46.7451	18.096	25.0053	25.5871	0.980608	1.50844e-08
FBgn0030271	CG15202	2.52005	2.50622	2.43782	1.37245	1.52339	0.896294	0.977219	0.00569308
FBgn0037623	CG9801	20.3637	23.3982	22.0622	8.61592	13.5146	11.4384	0.968886	9.63397e-12
FBgn0063368	Gpb5	1.19906	1.72559	1.6049	0.482898	0.718168	1.08836	0.965551	0.000180617
FBgn0261674	CG42709	25.7696	28.4723	24.2766	13.0383	15.4732	11.6945	0.965337	1.35158e-12
FBgn0025186	ari-2	58.6319	64.1756	70.2091	28.2368	34.8638	35.8731	0.962891	2.064e-13
FBgn0031530	pgant2	16.0958	16.3726	12.9814	8.03136	7.18168	8.13067	0.961193	8.72736e-07
FBgn0085261	CG34232	1.30067	1.31474	1.01576	0.635393	0.718168	0.512168	0.958714	0.00962
FBgn0040296	Ocho	30.3626	31.6358	26.5722	15.6561	16.692	13.3377	0.955164	8.16986e-08
FBgn0000635	Fas2	165.937	178.845	167.437	75.8405	88.204	101.495	0.947617	2.44776e-10
FBgn0264895	RapGAP1	42.7596	47.7414	43.0275	19.3159	25.767	24.264	0.944341	1.79953e-10
FBgn0003218	rdgB	7.39757	7.82679	6.80557	2.16034	4.54839	4.88694	0.922358	0.00290585
FBgn0261261	plx	23.6357	22.4738	23.5046	9.83588	15.1468	11.7372	0.921283	1.80106e-08
FBgn0015714	Cyp6a17	34.6507	36.5661	31.7932	18.1214	21.4797	14.8315	0.920203	2.71535e-06
FBgn0038407	CG6126	10.4257	9.32641	10.3607	5.97269	5.37538	4.58817	0.919047	2.93169e-05
FBgn0015229	glec	79.0565	90.4087	84.3891	38.2761	45.571	50.8327	0.913891	1.5213e-12
FBgn0015371	chn	89.7261	92.6273	79.6963	43.2829	50.0976	46.2232	0.908315	1.01245e-08
FBgn0031610	CG15436	20.7701	22.6381	18.1617	10.9796	11.4907	10.4141	0.904693	6.66471e-08
FBgn0028527	CG18507	42.2312	43.263	45.7294	22.5946	25.5058	22.2793	0.898679	0.00113222
FBgn0029804	CG3097	42.7596	43.7766	45.1199	24.5516	23.6778	22.45	0.897462	7.18304e-06
FBgn0261649	tinc	37.7805	40.6336	41.3819	15.9611	24.3089	24.0506	0.896404	1.06987e-05
FBgn0034408	sano	88.0799	94.4967	97.3299	42.1647	51.1422	57.6189	0.890835	3.80549e-06
FBgn0262733	Src64B	49.6288	57.417	54.1399	22.7979	29.0967	35.1902	0.887433	8.76535e-08
FBgn0030183	CG15309	13.3319	13.7431	16.9022	6.93849	6.98581	9.92326	0.881807	0.00011786
FBgn0002732	E(spl)malpha-BFM	251.05	274.636	244.899	147.106	134.885	137.709	0.876641	1.80876e-12
FBgn0027600	obst-B	269.788	264.139	237.342	143.319	163.481	115.195	0.870001	0.0036683
FBgn0027654	jdp	1.58519	1.25311	2.78317	1.39786	0.870506	0.832273	0.864311	0.0097708
FBgn0003162	Pu	8.37308	7.90896	13.3064	5.03231	4.54839	6.67953	0.862782	0.00100796
FBgn0264449	CG43867	16.4007	18.9404	20.3355	7.47222	12.1218	11.0116	0.861311	6.13289e-06
FBgn0003016	osp	23.4121	25.0211	25.8205	12.352	16.0608	12.6762	0.853074	1.16964e-06
FBgn0036259	CG9760	3.10942	2.99924	3.23011	1.65202	1.8063	1.70723	0.852497	0.000468553
FBgn0263109	CG43366	19.8149	23.7885	32.8293	10.1663	14.4286	17.7765	0.850452	0.00758694
FBgn0036801	MYPT-75D	27.3548	31.4304	30.0258	13.3432	17.1272	18.7795	0.849474	6.59789e-07
FBgn0016122	Acer	3.33297	3.16358	6.86652	3.10072	2.02393	2.30476	0.849124	0.00458377
FBgn0022382	Pka-R2	29.5497	30.5882	22.8139	14.5886	13.4711	18.0966	0.845336	2.57388e-05
FBgn0267336	Glut4EF	9.91763	11.3396	11.2343	4.87982	6.94229	6.46612	0.826991	6.47697e-05
FBgn0039827	CG1544	12.3767	15.859	22.8749	7.98053	11.2948	9.68851	0.818499	0.00096179
FBgn0027570	Nep2	123.564	152.715	185.213	73.3243	91.8166	98.6137	0.806953	2.54853e-05
FBgn0011666	msi	133.949	138.355	129.936	68.9274	78.672	82.7578	0.804011	1.78098e-07
FBgn0035539	slow	43.9993	45.6049	62.205	23.5858	30.5548	33.2269	0.796517	1.07358e-05
FBgn0053207	pxb	17.3965	20.7276	17.0444	9.27673	12.5571	10.094	0.788081	3.0027e-05
FBgn0028490	CG31705	18.1688	14.7908	35.9781	15.6561	11.3166	13.0603	0.784593	0.000985287
FBgn0025574	Pli	77.0852	83.6912	79.7979	44.63	44.7875	51.0461	0.776083	8.48427e-09
FBgn0027657	glob1	16.4413	18.242	17.0038	10.6492	9.16208	10.4141	0.774238	2.96968e-05
FBgn0020762	Atet	5.99529	8.25819	8.79646	3.86319	4.65721	4.99364	0.769009	0.00987004
FBgn0030189	CG2909	8.43405	8.09385	7.17125	4.524	5.28833	4.11868	0.766059	0.00058384
FBgn0082582	tmod	177.257	211.59	183.324	97.8505	113.492	125.737	0.763181	5.82257e-08
FBgn0263256	CG43394	22.5179	23.4804	18.5071	12.1995	14.5375	11.3744	0.758972	0.00164837
FBgn0262742	Fas1	234.609	255.408	236.224	122.529	158.889	148.315	0.756819	3.66506e-10
FBgn0028408	Drep2	2.80458	2.62947	2.35656	1.04204	2.02393	1.51516	0.756213	0.000760128
FBgn0032123	Oatp30B	21.2375	26.8083	30.8993	12.657	14.0152	20.2306	0.750224	0.000205868
FBgn0029766	CG15784	61.2332	53.2674	32.8496	29.1264	31.3382	27.6998	0.740922	0.00390978
FBgn0085376	CG34347	22.4976	24.4664	30.2086	11.5133	14.668	20.1453	0.735212	0.000820337
FBgn0038547	CG17803	4.28815	4.9508	3.90051	2.71948	3.02501	2.15537	0.734702	4.08279e-05
FBgn0039911	CG1909	1.58519	1.56125	2.29561	1.06746	1.30576	0.896294	0.734027	0.00097119
FBgn0051363	Jupiter	379.451	420.921	419.386	219.719	243.285	270.894	0.732865	5.99744e-09
FBgn0030052	CG12065	17.2136	21.5083	20.823	11.3608	14.1457	10.5635	0.722678	2.04985e-06
FBgn0033033	scaf	93.3029	100.002	71.9766	56.4483	53.2532	51.1101	0.722259	8.04184e-08
FBgn0052137	CG32137	31.46	32.5192	30.7571	17.486	19.9346	20.1026	0.719403	0.000381359
FBgn0035160	hng3	59.8513	68.7361	71.9562	40.8685	41.3273	39.7144	0.718082	7.16354e-07
FBgn0034804	CG3831	7.11305	10.0454	11.8234	6.3031	5.04894	6.27406	0.717917	0.000111711
FBgn0012034	AcCoAS	9.47052	7.86788	17.3898	8.66676	7.48635	5.1857	0.703675	0.00830858
FBgn0003483	spn-E	5.69044	7.21051	5.78982	3.48195	4.48311	3.56384	0.695666	0.00289952
FBgn0260386	mtg	18.2704	20.9947	20.3151	11.6912	14.2981	10.8196	0.694522	0.00189008
FBgn0037844	CG4570	3.86137	3.9853	3.16916	1.90618	3.00325	1.87795	0.694269	0.000261039
FBgn0005636	nvy	11.889	10.3946	12.3922	6.83682	6.50703	8.17335	0.687478	1.53723e-05
FBgn0000017	Abl	34.9149	38.3122	41.6664	19.3668	23.6342	28.4253	0.685002	7.90592e-05
FBgn0003892	ptc	78.2842	84.1226	94.4045	40.5635	63.547	55.8903	0.682229	8.04913e-05
FBgn0259745	wech	35.5043	39.2983	32.748	20.053	22.285	24.6908	0.681399	4.30628e-07
FBgn0003002	opa	16.1365	20.2962	18.5071	9.40381	13.6234	11.3957	0.672669	7.16053e-06
FBgn0051005	qless	8.45437	9.71672	8.53236	5.15939	5.39714	6.21004	0.670463	0.0043116
FBgn0261545	CG42663	21.2985	24.4048	24.9064	11.9454	16.1261	16.7948	0.652809	5.38344e-05
FBgn0024836	stan	59.4042	62.2446	76.1005	33.0912	45.3316	47.5036	0.650741	0.0013671
FBgn0045842	yuri	19.5914	20.3579	22.0216	11.3354	14.6898	13.5938	0.644857	0.00888586
FBgn0000163	baz	48.0639	49.8162	49.183	27.9573	33.0357	33.2056	0.641978	6.16441e-08
FBgn0023526	CG2865	48.2265	51.5829	51.1535	28.186	37.8888	30.6874	0.641263	4.17923e-05
FBgn0033631	Sod3	277.328	294.378	290.283	180.401	191.577	181.649	0.638735	9.63175e-06
FBgn0037930	CG14715	88.5677	91.1071	89.9961	59.2186	59.1509	55.4849	0.633396	1.98327e-09
FBgn0002719	Men	21.705	29.3556	33.7638	22.01	15.3862	17.3284	0.633157	0.000240792
FBgn0030017	CG2278	4.81655	5.21786	5.89139	2.69406	3.89552	3.67054	0.63139	0.0095246
FBgn0037028	CG3618	23.2698	28.1847	25.8409	14.309	19.5864	16.0906	0.627972	7.78917e-05
FBgn0003090	pk	69.586	80.5482	94.3842	40.0806	57.4969	61.0974	0.62342	0.000208279
FBgn0052423	shep	58.6116	70.5027	67.3447	40.411	36.9095	50.2138	0.623154	0.000135642
FBgn0261801	CG42747	48.8972	55.1368	55.1556	30.0159	32.4699	40.9521	0.621689	0.00266358
FBgn0053531	Ddr	8.59663	7.49811	8.7152	5.87103	4.76602	5.50581	0.620674	0.0034558
FBgn0014388	sty	38.2682	39.8735	35.3687	21.6796	22.2414	30.0259	0.617745	0.000493195
FBgn0002643	mam	52.7382	59.8	66.8165	32.3034	36.2348	48.4212	0.616433	0.00128413
FBgn0026179	siz	33.7972	36.6894	35.3484	19.9767	24.6789	24.7548	0.607634	2.8181e-06
FBgn0038432	CG14883	22.0911	20.9331	19.8073	13.1908	14.8421	13.2097	0.606753	3.06836e-08
FBgn0261794	kcc	6.97079	6.75857	8.79646	3.71069	5.46243	5.59117	0.60654	0.00476131
FBgn0010473	tutl	74.5854	89.1145	91.1134	42.8	62.6329	61.951	0.605989	0.00265923
FBgn0261244	inaE	24.4689	24.5281	26.2675	13.572	18.89	17.0082	0.604475	0.000562371
FBgn0052549	CG32549	26.2573	25.2881	43.7385	18.3756	20.1087	24.264	0.602188	0.00180715
FBgn0020304	drongo	90.3764	96.4688	105.659	52.7884	67.6819	72.3864	0.600496	6.44942e-06
FBgn0030581	CG14408	9.75504	9.40858	8.99961	5.10856	7.29049	6.1887	0.596696	0.000191734
FBgn0040305	MTF-1	18.7785	21.9808	19.8276	10.6746	15.952	13.6151	0.589128	0.00153272
FBgn0040395	Unc-76	40.3818	44.8859	46.8264	25.4411	27.7474	34.8914	0.584117	0.000203178
FBgn0042135	CG18812	40.6054	46.0363	45.4653	25.3395	31.2947	31.9251	0.576499	0.000567091
FBgn0261556	CG42674	26.928	31.0401	34.292	16.3931	23.9172	21.5964	0.574863	0.00247414
FBgn0039329	CG10669	8.79986	10.4563	11.5796	5.31188	7.07286	8.30139	0.573827	0.00705877
FBgn0039507	mrt	42.5564	46.9197	41.8289	25.5682	33.6015	29.0229	0.573541	1.70533e-05
FBgn0263929	jvl	58.0832	55.9174	54.4649	30.5497	40.6526	42.0191	0.572686	0.000126066
FBgn0265487	mbl	76.008	81.3699	68.2386	45.5195	51.3381	54.8873	0.572052	0.00299557
FBgn0033683	CG18343	13.4945	11.6477	13.347	9.86129	7.85632	8.25871	0.568347	0.00178894
FBgn0000180	bib	63.3062	70.7903	74.3534	37.1578	49.1618	54.4605	0.565774	0.000430701
FBgn0025525	bab2	30.5252	33.8956	33.3372	18.0706	22.6549	25.2883	0.56538	0.000111795
FBgn0259481	Mob2	24.7331	26.7878	24.7438	17.486	17.3231	16.8802	0.561132	0.00473909
FBgn0000719	fog	11.889	13.7431	13.6315	8.92091	8.44391	9.28305	0.558979	1.25762e-05
FBgn0260795	NaPi-III	42.4141	44.5983	37.3189	24.1958	37.1053	23.389	0.553553	0.00232643
FBgn0030251	CG2145	35.0775	41.3526	48.4922	28.2623	32.5569	24.328	0.552999	0.000762029
FBgn0027280	l(1)G0193	62.3307	65.9628	63.5458	38.5048	48.6395	43.7477	0.55116	9.34964e-05
FBgn0005630	lola	177.095	199.059	198.581	111.321	145.244	138.499	0.540647	0.000106976
FBgn0037084	Syx6	17.803	19.2691	17.2476	11.2592	12.4047	13.7005	0.538055	1.38267e-06
FBgn0035942	CG5660	10.9338	13.4555	12.1688	7.5993	9.66262	7.91726	0.537077	0.00432716
FBgn0032447	PICK1	7.58048	7.12834	7.61818	4.26984	6.20236	4.88694	0.537061	0.00186566
FBgn0037153	olf413	85.0111	82.8284	82.2966	49.3573	62.0671	61.5455	0.531982	0.00372073
FBgn0036008	CG3408	103.83	107.151	90.118	67.987	70.0105	70.3591	0.531095	1.715e-06
FBgn0030038	CG1440	78.7313	93.9831	99.2598	57.3378	60.5002	70.5085	0.52987	0.000231066
FBgn0259227	CG42327	23.1479	24.487	25.1095	14.4615	18.1936	17.7125	0.529671	0.0045699
FBgn0250876	Sema-5c	96.0669	104.316	108.625	58.4815	74.9723	81.2213	0.525163	0.000379825
FBgn0067102	GlcT-1	15.0593	17.1737	15.9677	10.2679	11.7736	11.4811	0.522834	0.000131972
FBgn0027538	beta4GalNAcTA	15.9942	16.3315	16.0693	10.9796	12.0347	10.6702	0.5225	0.00030879
FBgn0032633	Lrch	29.7326	31.3893	29.9445	17.9943	21.7627	23.6451	0.521422	0.000262256
FBgn0004390	RasGAP1	50.1369	54.6232	45.6888	29.8126	38.1282	36.9401	0.519975	0.000372103
FBgn0086679	p	21.2172	23.5831	24.947	13.7499	17.4319	17.4137	0.51987	7.08057e-05
FBgn0001987	Gli	124.356	139.054	140.601	78.4329	97.105	107.235	0.514611	0.00770103
FBgn0000346	comt	15.6081	16.4342	17.7758	10.5221	12.0565	12.3347	0.511538	6.56127e-05
FBgn0004381	Klp68D	9.32826	9.20316	10.7467	6.07435	7.07286	7.36242	0.511204	0.000159333
FBgn0036986	CG5282	5.75141	6.61477	6.8462	4.01568	4.94012	4.50281	0.510946	0.000811495
FBgn0004839	otk	52.6569	59.2864	59.6453	30.9055	44.9181	44.6013	0.510231	0.00169733
FBgn0035152	CG3386	17.8639	17.0505	15.9474	13.0128	10.8813	11.8652	0.509089	0.000291201
FBgn0032021	CG7781	5.79206	4.78646	5.11942	3.63445	3.6126	3.81992	0.503646	0.00144754
FBgn0002609	E(spl)m3-HLH	80.9262	75.7412	70.0669	58.0749	50.0323	52.0491	0.501697	0.000537671
FBgn0030716	CG9170	26.928	26.2536	32.6058	16.4185	24.2001	20.1666	0.496254	0.0041511
FBgn0038679	CG6040	52.0472	60.9709	57.5934	33.2437	47.5949	40.1625	0.495325	0.00525982
FBgn0052446	Atox1	92.1648	105.918	104.989	67.5295	72.9919	76.7185	0.48021	0.000291905
FBgn0004055	uzip	45.7268	53.1647	47.6796	34.0062	36.8659	34.4433	0.476734	0.000575653
FBgn0028671	Vha100-1	63.8955	64.874	78.8837	43.8675	51.1205	54.5032	0.473708	0.000183669
FBgn0022702	Cht2	249.14	251.998	256.093	182.053	193.252	170.893	0.471306	0.000549392
FBgn0028894	GMF	28.94	28.0409	26.6332	23.9416	15.5603	20.9135	0.469592	0.00424881
FBgn0027575	GABA-B-R2	11.5231	11.771	12.5141	6.9639	10.0326	8.85624	0.467828	0.00387742
FBgn0034184	CG9646	27.3751	30.7936	26.5519	17.0285	24.7224	19.6544	0.463264	0.000771949
FBgn0034091	mrj	49.9743	51.398	49.2439	36.929	36.2131	36.3213	0.460478	2.88659e-06
FBgn0034093	CG15706	21.2782	23.4393	27.4661	14.8682	19.804	17.8619	0.457467	0.00274825
FBgn0031434	insv	15.1	15.6741	17.6335	10.7	11.9259	12.6335	0.455933	0.000318822
FBgn0013718	nuf	131.937	124.592	123.597	87.8875	91.7949	99.2112	0.446632	0.000115935
FBgn0031876	Atac1	14.0026	17.2354	14.4441	11.9454	12.0783	9.51779	0.446268	0.00478987
FBgn0039776	PH4alphaEFB	48.7955	51.9116	58.9139	37.3865	39.9998	39.8637	0.444889	0.00114717
FBgn0051125	CG31125	37.9634	41.5375	37.8877	26.7119	32.0129	27.5504	0.443885	0.000500618
FBgn0036291	CG10681	11.1777	10.1892	11.5187	8.18386	7.55164	8.45077	0.443301	0.00353749
FBgn0034312	CG10916	22.8431	21.0974	23.6671	16.2661	16.7572	16.7308	0.44221	0.0054953
FBgn0005771	noc	130.921	141.314	140.967	91.6236	99.4989	112.976	0.442115	0.000246602
FBgn0038830	CG17272	63.9768	66.2093	66.5727	47.7561	48.8354	48.5919	0.438464	1.8745e-05
FBgn0263593	Lpin	30.2406	33.2176	32.0167	23.0266	26.3981	21.1269	0.436345	0.00234078
FBgn0015221	Fer2LCH	324.741	324.165	307.084	239.619	245.94	221.342	0.435493	0.00458303
FBgn0036847	CG11577	72.6751	77.5284	71.428	54.72	54.1237	55.1434	0.434555	0.000323836
FBgn0035285	CG12025	68.5698	70.7493	73.297	49.764	50.5546	57.0641	0.433723	8.5363e-05
FBgn0266918	CG32486	42.8612	43.263	40.549	29.1264	34.5156	30.1966	0.432457	0.000215405
FBgn0000575	emc	351.669	364.038	336.825	244.626	247.528	288.308	0.431428	0.00340861
FBgn0032451	spict	58.1848	56.5337	59.889	44.5283	41.1097	43.9398	0.430383	0.00058513
FBgn0010316	dap	111.411	108.589	86.8066	76.9842	85.6796	65.088	0.429896	0.00271202
FBgn0037722	CG8319	21.6643	22.8641	20.498	14.3345	16.5831	17.3284	0.429619	0.00184736
FBgn0036579	CG5027	12.9051	13.9074	13.3064	8.13303	9.77143	11.8866	0.427423	0.00812358
FBgn0261444	CG3638	61.5584	64.1139	58.9139	40.2585	46.8115	50.8754	0.419875	0.00700761
FBgn0010786	l(3)02640	32.0697	38.8464	43.7182	23.9162	30.5983	31.2209	0.418314	0.00325644
FBgn0037853	CG14696	27.6799	28.2463	27.4661	20.0784	23.9824	18.4594	0.415436	0.00920791
FBgn0052177	Ndfip	38.126	41.4142	37.7252	26.5594	32.6875	28.7241	0.413865	3.06869e-05
FBgn0036341	Syx13	39.2641	37.9014	37.8674	27.7794	28.5744	30.2179	0.409757	0.000198777
FBgn0265413	CG44325	146.366	146.182	137.554	114.955	108.661	100.236	0.40944	0.00119141
FBgn0035028	Start1	27.4157	37.1619	35.7953	24.5516	24.6136	26.5901	0.405759	0.00846811
FBgn0261397	didum	43.1051	44.8448	48.9595	28.2877	39.0204	36.6414	0.396644	0.00475932
FBgn0262738	norpA	50.5636	40.8595	39.7771	31.7188	34.7767	33.1629	0.396544	0.00848311
FBgn0036893	CG9376	14.6732	14.5443	13.733	9.93754	11.3819	11.3104	0.39517	0.00181682
FBgn0043070	MESK2	48.9784	52.6305	51.4989	35.7599	39.9562	40.6747	0.395065	0.000160268
FBgn0032485	CG9426	28.2896	30.3827	33.459	20.4596	23.5472	26.0352	0.394552	0.0017518
FBgn0039065	CG4449	26.8873	28.0409	24.0734	18.8839	22.8726	18.4381	0.391839	0.00267016
FBgn0021979	l(2)k09913	297.265	331.211	340.055	234.333	257.822	249.981	0.384071	0.00100722
FBgn0031099	CG17065	22.3553	20.7687	24.0938	18.2993	16.9313	16.3467	0.382576	0.00639419
FBgn0262081	Csk	69.586	76.9737	75.7552	48.5186	58.4545	63.6369	0.381498	0.00427726
FBgn0035397	CG11486	98.3227	101.255	105.029	71.3673	73.9277	88.7545	0.37997	0.00772123
FBgn0010583	dock	40.8696	48.2139	45.7091	29.9397	36.5177	37.4309	0.375135	0.00641884
FBgn0262117	IntS3	90.4577	96.2839	89.6507	69.5374	74.9506	69.4628	0.369367	0.00166004
FBgn0031972	Wwox	15.4658	17.0505	16.8616	12.6062	13.8193	11.8439	0.367561	0.0097514
FBgn0037758	CG9467	44.67	51.1309	50.3003	32.9896	41.0444	39.3729	0.364801	0.00167086
FBgn0004435	Galphaq	60.6642	57.91	60.8032	48.4423	44.0694	47.3755	0.358877	0.00126158
FBgn0024841	Pcd	59.7293	65.3054	67.3447	52.1784	52.1216	46.2445	0.35395	0.000949471
FBgn0039505	CG5934	29.0416	29.561	30.2492	22.9758	23.3949	23.2823	0.351102	0.00263916
FBgn0024320	Npc1a	67.8179	84.3486	84.186	56.3466	63.3511	66.4538	0.34421	0.00811229
FBgn0263391	hts	203.819	225.457	208.352	149.8	172.404	180.198	0.343747	0.00358505
FBgn0005672	spi	284.238	274.636	282.766	213.136	223.133	228.384	0.340567	0.004168
FBgn0019947	Psn	123.361	127.303	135.969	94.1398	106.376	108.388	0.323623	0.002955
FBgn0010288	Uch	195.406	210.07	197.057	157.577	160.478	163.851	0.322255	0.00467299
FBgn0027111	miple1	103.241	101.789	93.47	81.2286	79.3466	78.2764	0.32166	0.00368412
FBgn0031195	CG17600	34.6101	33.0122	32.7683	28.3385	27.4645	25.5017	0.304526	0.00980988
FBgn0025549	unc-119	49.6288	54.4999	49.5283	40.5635	42.5678	42.5526	0.289706	0.00578728
FBgn0034371	SP2637	27.4157	30.7114	28.299	21.7304	23.7213	25.331	0.287295	0.00968324

## Sheet: Enriched in eye over brain
List of genes more highly expressed in wild type third instar eye discs than brains, with fold change>2, p<0.01, average counts in eye discs >1 and standard deviation/mean of eye disc samples < 0.5
Gene ID	Gene symbol	wild type eye 1	wild type eye 2	wild type eye 3	wild type brain 1	wild type brain 2	wild type brain 3	wild type eye v wild type brain logFC	wild type eye v wild type brain p value
FBgn0026386	Or47a	3.59717	3.45118	3.12853	0	0	0	10.3223	1.60502e-19
FBgn0085276	CG34247	9.42988	6.55314	11.7625	0	0.0176681	0	9.96709	1.20314e-62
FBgn0036585	CG13071	2.84522	2.34187	1.40174	0	0	0	9.69571	1.41808e-30
FBgn0035636	Cralbp	4.00363	4.41669	3.55515	0	0.0176681	0	8.75907	2.05742e-28
FBgn0052793	CG32793	5.01978	5.71089	6.13517	0.040204	0	0.0222865	7.949	2.47895e-16
FBgn0027527	Osi6	6.3611	7.06671	6.80557	0.020102	0.0530044	0.0222865	7.59577	4.50858e-06
FBgn0037412	Osi4	9.79569	11.8737	9.30434	0.040204	0.0353363	0.0891462	7.51054	1.84297e-12
FBgn0039749	CG11498	8.00726	9.71672	13.733	0.0804081	0.0530044	0.0668596	7.2478	8.11458e-29
FBgn0035943	CG5653	41.8654	44.2286	41.8898	0	0.335695	0.624023	7.05167	3.49599e-09
FBgn0004784	inaC	23.2089	24.3637	26.9176	0.040204	0.265022	0.289725	6.94987	3.94997e-14
FBgn0040842	CG15212	10.568	8.77176	4.12397	0.180918	0	0.0222865	6.81066	6.62836e-16
FBgn0038941	CG7080	3.39394	4.78646	5.72887	0.020102	0.0353363	0.0668596	6.76823	1.25738e-25
FBgn0000206	boss	4.61332	5.32057	5.13973	0.020102	0.0883407	0.0222865	6.72532	2.47645e-10
FBgn0042110	CG18765	3.67846	3.82095	3.47389	0.040204	0.0353363	0.0222865	6.68282	3.6385e-23
FBgn0000625	eyg	28.7367	27.3219	33.4794	0.623163	0.0530044	0.222865	6.63704	2.06289e-29
FBgn0034462	CG15905	79.1378	99.6529	121.281	1.60816	0.335695	1.20347	6.57568	8.68575e-23
FBgn0031775	CG9150	43.2474	46.365	48.5126	0.482448	0.494708	0.51259	6.52808	6.05849e-95
FBgn0033362	CG8172	12.3767	10.5795	7.7807	0.321632	0	0.0222865	6.45528	5.90018e-12
FBgn0033365	CG8170	15.8113	19.0637	17.857	0.381938	0.0883407	0.178292	6.3409	4.95786e-36
FBgn0002573	sens	12.7628	15.0578	16.049	0.361836	0.0530044	0.133719	6.31167	5.12591e-21
FBgn0039255	CG13646	5.77173	6.01903	7.86196	0.040204	0.0706726	0.133719	6.30786	8.80799e-27
FBgn0052373	CG32373	29.9764	33.4436	28.1365	0.603061	0.371031	0.178292	6.28774	2.67378e-100
FBgn0040796	CG13064	6.58465	6.8202	6.96809	0.241224	0	0.0222865	6.24189	5.09236e-16
FBgn0037665	St2	105.944	125.27	131.52	2.63336	0.653721	1.56006	6.2259	7.71415e-28
FBgn0020639	Lcp65Af	4.12557	3.92367	2.74254	0.10051	0.0353363	0	6.22051	4.11957e-05
FBgn0033359	CG8213	1.80875	2.15699	2.58002	0.020102	0.0176681	0.0445731	6.21498	1.33454e-11
FBgn0037992	CG4702	2.35747	2.34187	1.72679	0.020102	0.0176681	0.0445731	6.19248	1.45777e-15
FBgn0029170	TwdlT	12.3361	13.9691	10.0763	0.321632	0.159013	0.0222865	6.13986	4.12275e-19
FBgn0039479	CG14257	10.5273	15.3249	17.9586	0.381938	0.123677	0.111433	6.13285	5.08887e-45
FBgn0261526	NT1	20.8717	22.9873	27.913	0.663367	0.0706726	0.289725	6.13006	2.52292e-21
FBgn0052645	CG32645	6.0969	7.82679	6.07423	0.180918	0.0176681	0.0891462	6.10169	5.45837e-16
FBgn0085481	CG34452	2.64199	3.53335	3.90051	0.040204	0.0176681	0.0891462	6.08275	5.5058e-23
FBgn0066365	dyl	3.86137	5.58763	4.14429	0.160816	0.0353363	0	6.05353	0.000117539
FBgn0036285	toe	28.7367	26.1098	29.8226	0.743775	0.247354	0.312012	6.01962	3.29032e-74
FBgn0003319	Sb	4.3288	8.05276	12.3313	0.30153	0.0353363	0.0445731	5.99192	1.62625e-12
FBgn0038714	Cpr92A	10.9135	9.69618	8.67457	0.381938	0.0706726	0	5.98903	0.000234892
FBgn0037409	Osi24	11.3606	13.5582	14.0784	0.341734	0.176681	0.0891462	5.97531	1.51803e-39
FBgn0001254	ImpE2	1248.18	2201.4	3524.62	49.6319	19.2229	44.2834	5.94584	4.7365e-15
FBgn0035199	CG9134	107.651	105.261	98.7519	3.0153	0.583049	1.69378	5.88199	1.32321e-39
FBgn0039480	Cpr97Ea	37.5976	44.0231	51.3161	1.60816	0.28269	0.356585	5.88172	6.96752e-08
FBgn0051559	CG31559	3.71911	5.87523	8.39015	0.20102	0.0353363	0.0668596	5.86527	3.95779e-18
FBgn0033154	CG1850	5.24334	6.18337	7.3744	0.140714	0.0176681	0.178292	5.7999	2.95552e-12
FBgn0003513	ss	19.0833	20.173	19.9292	0.623163	0.229686	0.222865	5.77292	1.32783e-47
FBgn0039078	CG4374	20.5669	26.3974	33.3575	0.844285	0.19435	0.534877	5.67444	2.26868e-23
FBgn0027600	obst-B	269.788	264.139	237.342	7.57846	2.7739	5.39334	5.61514	1.20241e-53
FBgn0001255	ImpE3	133.827	206.167	318.948	5.44765	2.70323	5.57163	5.58573	7.20353e-24
FBgn0036678	CG11905	89.5635	109.349	152.079	3.49775	1.07776	2.91954	5.55024	6.58436e-26
FBgn0035056	spz6	17.112	24.2199	31.7729	0.844285	0.388699	0.334298	5.53585	9.21043e-23
FBgn0036617	Cpr72Ea	0.751951	1.15039	1.13765	0	0.0530044	0	5.53131	7.09742e-10
FBgn0039288	CG13653	1.7681	2.73219	1.25954	0.040204	0.0176681	0.0668596	5.47629	9.52904e-09
FBgn0038676	CG6026	6.17819	6.32717	7.80102	0.30153	0.123677	0.0222865	5.46825	2.78329e-13
FBgn0002576	lz	34.3662	41.5169	43.1697	0.904591	0.689058	1.09204	5.46712	2.68919e-08
FBgn0003089	pip	20.2011	21.6315	26.6535	0.864387	0.371031	0.334298	5.4399	1.00675e-34
FBgn0037721	CG9427	76.0487	77.5284	76.1412	3.67867	0.795066	0.891462	5.41868	2.21524e-32
FBgn0054006	CR34006	1.58519	0.883339	1.23922	0.020102	0.0353363	0.0222865	5.41618	1.6999e-15
FBgn0038610	CG7675	252.168	280.614	326.607	9.84999	2.75623	8.17916	5.37093	1.31151e-46
FBgn0004003	wbl	78.3858	113.047	151.084	5.72908	1.00708	1.53777	5.37065	7.13082e-19
FBgn0036436	CG4914	175.631	223.793	301.761	9.14642	3.51596	4.36816	5.36329	2.75578e-32
FBgn0262720	CG43164	2215.39	2189.57	2284.38	82.5791	29.0641	50.9247	5.36282	1.97661e-52
FBgn0266228	CR44923	1.42261	1.31474	1.58458	0.10051	0	0	5.3302	1.19401e-13
FBgn0004892	sob	48.2265	52.4662	60.275	2.43234	0.671389	0.913748	5.32285	4.10582e-24
FBgn0004618	gl	137.038	149.099	152.404	3.61836	3.12726	4.21216	5.3223	4.33042e-24
FBgn0038247	Cad88C	15.1	18.5296	17.6132	0.482448	0.494708	0.312012	5.30086	1.52154e-12
FBgn0024249	cato	2.11359	2.91707	2.92538	0.10051	0.0706726	0.0222865	5.28313	1.27007e-14
FBgn0037410	Osi2	8.14953	7.86788	6.33833	0.160816	0.106009	0.312012	5.27755	1.32121e-21
FBgn0031957	TwdlE	2.07295	2.73219	2.43782	0.040204	0.0530044	0.0891462	5.26955	3.94258e-13
FBgn0263042	CG43337	1.17873	1.23257	1.72679	0.0603061	0.0176681	0.0222865	5.26869	6.57512e-11
FBgn0035557	CG11353	5.26366	5.03298	3.59578	0.261326	0.0353363	0.0668596	5.23247	2.92226e-10
FBgn0263109	CG43366	19.8149	23.7885	32.8293	0.844285	0.618385	0.57945	5.22001	6.6907e-41
FBgn0033866	CG6280	8.94212	10.107	10.7264	0.462346	0.123677	0.222865	5.19604	2.28596e-19
FBgn0266970	CR45421	1.21938	1.19148	0.731345	0.0804081	0	0	5.16457	4.77423e-08
FBgn0051217	modSP	84.8486	90.7579	91.987	4.0204	1.11309	2.45152	5.14144	1.25035e-28
FBgn0040074	retinin	0.955181	1.15039	0.934497	0.0804081	0	0	5.11615	4.77172e-07
FBgn0031902	Wnt6	45.4626	44.4545	49.0611	1.64837	1.30744	1.1589	5.07315	1.00319e-130
FBgn0037099	CG7173	3.49556	1.47908	3.39263	0.140714	0.0176681	0.0891462	5.06787	2.10904e-17
FBgn0052150	CG32150	4.91817	8.2171	7.3744	0.462346	0.0706726	0.0891462	5.02832	2.68638e-13
FBgn0263038	CG43333	16.7665	15.6947	13.3267	1.22622	0.106009	0.0668596	5.0246	1.11968e-08
FBgn0266566	CG45105	6.58465	7.74462	10.9702	0.30153	0.0706726	0.423444	4.99596	1.48494e-13
FBgn0030159	CG9689	128.604	129.193	139.707	5.9703	2.68556	4.18987	4.95363	2.91944e-92
FBgn0027570	Nep2	123.564	152.715	185.213	6.31203	4.046	4.54645	4.95263	8.86079e-105
FBgn0038126	CG8483	56.9451	61.8542	60.5798	2.45245	1.00708	2.40695	4.93575	8.57785e-25
FBgn0000061	al	26.4402	30.2389	34.7795	1.64837	0.0353363	1.33719	4.91972	5.84471e-08
FBgn0003117	pnr	17.5591	16.6602	19.0556	1.14582	0.318027	0.289725	4.91892	4.44172e-14
FBgn0037164	CG11438	29.5497	32.4781	35.6328	1.60816	0.530044	1.13661	4.90569	4.05207e-66
FBgn0036529	pgant8	5.6498	6.6764	5.89139	0.0603061	0.212018	0.334298	4.90291	4.60837e-20
FBgn0085411	CG34382	4.53203	5.85469	8.47142	0.40204	0.141345	0.0891462	4.87791	6.20891e-12
FBgn0039244	CG11069	53.0837	60.8887	59.6859	3.55806	0.742062	1.62692	4.87405	1.92322e-34
FBgn0052029	Cpr66D	21.1563	22.6176	21.0059	0.984999	0.689058	0.557163	4.85196	5.55137e-47
FBgn0035508	CG15005	1.5039	1.54071	2.31593	0.0603061	0.0353363	0.0891462	4.83303	1.04537e-15
FBgn0034837	RpL22-like	1.2397	2.09536	1.88931	0.040204	0.0530044	0.0891462	4.80197	8.21861e-16
FBgn0035429	CG12017	1.38196	1.29419	1.48301	0.040204	0.0176681	0.0891462	4.78459	2.06666e-06
FBgn0086368	tw	73.0409	76.5423	89.346	4.36214	1.64314	2.69667	4.78097	3.53291e-62
FBgn0036595	CG13046	15.5471	12.8598	12.8595	1.38704	0.0530044	0.0668596	4.76861	3.40958e-07
FBgn0034022	CG12964	11.6654	12.264	12.5344	0.703571	0.300358	0.334298	4.76305	1.39759e-39
FBgn0035057	CG3880	24.3673	21.9397	21.5544	1.0051	0.265022	1.24805	4.76203	6.50676e-30
FBgn0265011	Np	22.5179	27.5684	36.4657	1.68857	0.318027	1.20347	4.75688	5.91613e-26
FBgn0034785	CG3649	21.014	20.2346	24.8454	1.30663	0.547712	0.601737	4.74776	1.00454e-47
FBgn0031097	obst-A	173.558	192.671	149.865	12.222	2.3852	4.90304	4.72525	1.19135e-18
FBgn0013812	Dhc93AB	0.873889	1.33528	1.11733	0.040204	0.0530044	0.0222865	4.72457	2.21716e-12
FBgn0020521	pio	271.434	319.686	388.588	24.9466	3.81632	8.37974	4.72117	2.51086e-19
FBgn0010401	Os-C	2.94684	2.99924	2.55971	0.180918	0.0883407	0.0445731	4.71532	1.71375e-16
FBgn0034974	CG16786	22.5179	27.5889	37.1361	2.17102	0.265022	0.913748	4.70229	4.5393e-13
FBgn0052499	Cda4	101.391	89.6281	79.7979	6.05071	0.848071	3.65499	4.68229	7.80796e-20
FBgn0034693	CG11073	63.2655	76.2547	86.7863	6.71407	0.689058	1.58234	4.65383	2.72484e-11
FBgn0054038	CG34038	17.8233	15.8385	14.4847	1.18602	0.19435	0.557163	4.63607	1.04913e-19
FBgn0000022	ac	20.1401	20.4606	19.9088	0.944795	0.600717	0.913748	4.6276	8.11314e-87
FBgn0265046	CG44163	1.89004	1.80776	1.86899	0.180918	0.0176681	0.0222865	4.61196	2.20977e-08
FBgn0032682	CG10176	64.7085	61.3612	56.8621	4.70387	0.989416	1.8275	4.60427	8.99535e-24
FBgn0003267	ro	15.4861	16.1261	15.4192	1.16592	0.530044	0.267438	4.57528	2.49832e-07
FBgn0031959	spz3	15.0187	12.9419	11.5187	0.804081	0.512376	0.334298	4.56695	5.04953e-43
FBgn0037796	CG12814	113.809	118.121	95.7656	8.34234	2.03184	3.4767	4.56462	2.87824e-34
FBgn0001321	knk	4.93849	5.99849	5.66793	0.482448	0.106009	0.111433	4.55499	7.69905e-15
FBgn0004898	fd96Cb	58.1848	57.2321	49.0408	2.77408	1.25444	3.00868	4.54563	1.137e-05
FBgn0259167	CG42272	11.6654	9.59347	8.43078	0.422142	0.671389	0.156006	4.54234	1.21732e-20
FBgn0004644	hh	46.3161	47.3716	43.6572	1.78908	1.78448	2.34009	4.54174	1.01289e-136
FBgn0036605	CG13041	2.78425	3.36901	3.18948	0.40204	0	0	4.51271	0.00015425
FBgn0047095	CG33939	11.8686	10.2508	8.24795	0.743775	0.106009	0.51259	4.48504	9.34521e-21
FBgn0035574	RhoGEF64C	20.1198	25.6579	29.9242	2.63336	0.318027	0.468017	4.46617	5.90565e-12
FBgn0012037	Ance	1559.14	1841.62	1798.36	136.111	54.6476	46.356	4.45455	4.07261e-32
FBgn0265888	CR44677	1.44293	1.39691	1.86899	0.0603061	0.141345	0	4.41539	5.18377e-15
FBgn0027341	Gfat1	301.512	318.557	288.841	31.0174	3.23327	8.58032	4.40737	3.49828e-16
FBgn0030542	CG12481	15.2626	12.6543	14.9316	0.984999	0.353363	0.713169	4.38645	6.36184e-24
FBgn0037972	CG10005	43.5319	49.9189	53.4898	3.39724	1.71381	1.93893	4.38169	4.05764e-81
FBgn0050440	CG30440	64.3833	71.7148	76.0802	5.9301	1.30744	3.00868	4.37302	2.14736e-28
FBgn0004425	LysB	3.59717	1.80776	1.56427	0.040204	0.28269	0	4.36655	6.65665e-05
FBgn0265682	CR44489	2.0323	1.9721	1.50332	0.120612	0.0353363	0.111433	4.35451	8.02207e-14
FBgn0051121	CG31121	49.263	52.3224	58.2435	4.86469	1.02475	1.9835	4.34391	3.60092e-26
FBgn0039411	dysf	2.68264	3.71824	2.33624	0.140714	0.0706726	0.222865	4.33543	1.37984e-15
FBgn0036979	CG13247	1.89004	1.54071	1.95025	0.140714	0.0530044	0.0668596	4.33326	3.36025e-10
FBgn0267576	CR45916	1.36164	1.49962	1.15796	0.0804081	0.106009	0	4.30825	2.45068e-15
FBgn0039851	mey	11.4419	11.0315	19.4822	0.623163	0.388699	1.13661	4.2963	6.09978e-25
FBgn0030763	CG9782	165.734	181.413	158.783	20.303	1.37812	4.59103	4.26715	8.69653e-11
FBgn0264711	CG43980	29.9968	33.9983	40.4271	2.79418	1.09542	1.58234	4.25514	1.68398e-40
FBgn0036382	CG13737	5.08075	4.64266	4.38807	0.281428	0.229686	0.222865	4.24995	1.06436e-22
FBgn0030598	CG9503	13.2709	15.1811	17.532	0.924693	0.600717	0.891462	4.24896	6.03876e-19
FBgn0261341	verm	542.421	537.851	578.799	50.9586	13.3748	24.0249	4.23092	3.44872e-27
FBgn0037433	CG17919	85.0721	99.5502	88.6147	8.20162	2.86224	3.69957	4.21028	1.18673e-47
FBgn0034956	CG4324	14.0432	15.7152	16.3537	1.28653	0.318027	0.891462	4.20986	1.10089e-18
FBgn0030569	CG9411	0.934858	1.35582	0.771975	0.160816	0	0	4.1927	7.19947e-08
FBgn0035815	Snmp2	1.15841	1.72559	0.914181	0.180918	0	0.0222865	4.18746	9.45761e-09
FBgn0267793	CR45232	2.8249	1.72559	2.55971	0.140714	0.0353363	0.222865	4.17996	1.26053e-19
FBgn0000075	amd	16.4616	13.6404	11.5187	0.984999	0.512376	0.802315	4.17825	1.62603e-24
FBgn0023489	Pph13	1.0568	1.54071	1.76742	0.0804081	0.123677	0.0222865	4.17565	4.13677e-13
FBgn0039916	Ekar	21.9895	23.2955	26.4097	1.28653	1.13076	1.56006	4.17353	1.74043e-42
FBgn0046875	Obp83g	10.4257	9.98378	13.3674	1.52775	0.0530044	0.312012	4.15377	1.2609e-06
FBgn0040321	GNBP3	193.963	204.688	235.717	18.8758	7.38528	9.38263	4.15367	2.56091e-44
FBgn0261053	Cad86C	46.0519	50.3914	51.4176	4.26163	2.10251	1.96122	4.14918	3.21408e-61
FBgn0026077	Gasp	272.45	282.34	263.02	27.8614	5.77748	13.2159	4.12569	1.43491e-25
FBgn0005659	Ets98B	9.95827	8.7923	8.59331	1.24633	0.141345	0.178292	4.12022	3.62373e-08
FBgn0039852	nyo	12.8848	14.0102	18.629	0.542755	0.830403	1.29262	4.09614	1.1952e-26
FBgn0051176	CG31176	17.9046	18.1803	15.7849	1.90969	0.388699	0.757742	4.08339	3.28986e-10
FBgn0032693	Cyp310a1	25.8712	15.8385	12.1078	1.26643	0.247354	1.69378	4.07184	8.13277e-12
FBgn0263258	chas	51.9253	59.9438	66.9993	6.63367	1.92583	2.07265	4.07173	3.87103e-27
FBgn0032879	CarT	5.50753	5.25895	6.37896	0.281428	0.441704	0.289725	4.06147	7.17684e-19
FBgn0063495	GstE5	3.25168	5.32057	3.18948	0.160816	0.353363	0.178292	4.05629	2.90545e-12
FBgn0029508	Tsp42Ea	6.15787	6.28608	5.5054	0.50255	0.159013	0.423444	4.05151	1.80715e-16
FBgn0039728	CG7896	64.6068	72.5365	84.4704	6.79448	2.68556	4.05615	4.03412	2.26697e-47
FBgn0034706	CG11275	255.745	223.382	199.088	14.8956	14.7529	11.7673	4.03248	8.03747e-94
FBgn0032685	CG10211	49.141	51.9937	44.673	7.69907	0.530044	0.735456	4.02266	1.5522e-07
FBgn0036289	CG10657	0.955181	1.56125	1.23922	0.0603061	0	0.178292	4.01375	4.21464e-12
FBgn0039864	CG11550	22.5382	25.7812	24.8454	4.04051	0.159013	0.356585	4.00336	5.44998e-07
FBgn0003295	ru	125.373	127.838	137.676	8.24183	7.29694	8.91462	3.99834	6.34794e-12
FBgn0001311	kkv	130.921	143.84	158.214	16.0816	4.3817	6.73053	3.99302	1.51778e-27
FBgn0038632	CG14301	9.47052	8.56633	9.67001	1.06541	0.212018	0.468017	3.98963	1.33192e-19
FBgn0039131	CG12268	48.8159	45.0092	30.7368	3.45755	1.85515	2.58524	3.97939	6.12755e-27
FBgn0086898	dgo	40.1786	42.2359	42.2149	3.09571	2.49121	2.40695	3.96098	2.73351e-100
FBgn0053978	CG33978	132.384	128.433	113.338	14.1116	3.62197	6.30709	3.96027	2.59128e-25
FBgn0035737	Cpr65Ec	12.9661	15.633	14.119	0.482448	0.918743	1.38177	3.9424	1.41919e-27
FBgn0250871	pot	210.059	222.766	225.62	25.9115	6.30753	10.8758	3.93355	2.93218e-24
FBgn0029863	CG3823	21.075	37.6343	56.3948	3.11581	1.66081	2.87496	3.91143	1.67707e-18
FBgn0038727	CG7432	2.64199	2.44459	2.21435	0.321632	0.0706726	0.0891462	3.90531	1.73192e-10
FBgn0003137	Ppn	74.6058	85.8482	126.726	5.26673	5.91883	8.00087	3.9038	1.85498e-21
FBgn0029866	CG3842	40.1989	38.0863	40.2646	3.85959	1.44879	2.69667	3.88959	5.98064e-26
FBgn0039704	neo	51.6814	68.7772	91.3775	6.67387	2.98592	4.72475	3.88097	1.2845e-31
FBgn0030870	CG6398	152.544	169.95	159.697	15.8605	8.33936	8.91462	3.864	4.56323e-64
FBgn0085250	CG34221	0.751951	1.47908	1.32048	0.10051	0.0706726	0.0668596	3.85435	5.75009e-09
FBgn0001259	in	32.7404	34.2653	32.6261	3.31683	1.23677	2.42923	3.83869	1.55037e-46
FBgn0040259	Ugt86Da	40.646	44.5162	43.3119	3.35704	3.09192	2.51838	3.8376	2.8513e-60
FBgn0024989	CG3777	103.038	118.511	108.178	14.9961	2.86224	5.34877	3.82867	8.1227e-19
FBgn0004795	retn	31.9884	39.5654	40.4271	2.47255	2.4382	3.05326	3.81237	0.00492756
FBgn0267495	CR45185	17.4575	16.7013	14.5253	1.50765	0.865739	1.11433	3.80265	2.69735e-26
FBgn0003187	qua	25.2615	31.3277	32.0573	3.31683	1.14843	1.96122	3.78598	1.39704e-16
FBgn0024244	drm	83.8121	88.7447	88.635	8.60366	5.72448	4.70246	3.77753	4.58121e-51
FBgn0034253	CG10936	29.0213	36.2991	49.0001	6.51305	1.04242	0.802315	3.77253	7.71084e-09
FBgn0052091	CG32091	14.5513	19.5772	20.884	2.45245	1.34278	0.289725	3.7454	1.66836e-12
FBgn0033785	Sans	55.2989	62.5322	73.4799	6.23163	4.16968	4.1453	3.7165	7.06323e-41
FBgn0034928	CG13562	14.47	11.4218	13.347	1.34684	0.75973	0.891462	3.7085	6.13671e-23
FBgn0040322	GNBP2	16.5429	18.1598	17.3491	1.90969	1.11309	0.958321	3.70501	1.7608e-33
FBgn0002306	sas	117.772	115.656	120.063	14.192	5.65381	7.46599	3.69437	3.87611e-45
FBgn0041229	Gr93a	1.74778	2.65002	1.42206	0.0603061	0.141345	0.245152	3.6893	7.34471e-06
FBgn0038919	CG17843	31.7039	29.6021	24.5204	4.56316	0.494708	1.60463	3.68714	9.15935e-11
FBgn0052447	CG32447	57.1889	76.9737	98.305	7.57846	4.57605	5.97279	3.68104	1.35367e-34
FBgn0030027	CG1632	10.6493	11.4012	12.5954	1.38704	0.653721	0.735456	3.6394	3.6887e-24
FBgn0265017	CR43751	2.19488	1.68451	2.15341	0.140714	0.159013	0.178292	3.63818	4.26335e-09
FBgn0050101	CG30101	4.79623	5.0946	5.97265	0.120612	0.512376	0.64631	3.62678	2.05893e-09
FBgn0266139	CR44845	2.19488	1.93102	1.38143	0.20102	0.106009	0.133719	3.62477	4.31649e-09
FBgn0036698	CG7724	6.46272	6.71748	7.74007	0.984999	0.441704	0.267438	3.61701	3.39062e-14
FBgn0085273	CG34244	2.98748	3.06087	3.20979	0.241224	0.265022	0.245152	3.60872	0.00242344
FBgn0266200	CR44895	0.975504	1.12985	1.6049	0.20102	0.0530044	0.0445731	3.60152	1.5488e-09
FBgn0008646	E5	25.2615	25.3703	30.3102	3.47765	1.57246	1.67149	3.58929	4.78682e-39
FBgn0035131	mthl9	43.7758	41.4347	34.6576	4.28173	3.74565	2.07265	3.56389	1.90574e-49
FBgn0003886	alphaTub85E	10.7509	17.5024	15.4395	1.46745	0.547712	1.69378	3.55879	3.12743e-08
FBgn0083978	CG17672	76.5364	97.6808	114.273	8.9253	5.86582	9.7615	3.5564	2.89468e-61
FBgn0035344	Cyp4d20	1.17873	1.43799	0.731345	0.040204	0.106009	0.133719	3.54922	2.65187e-07
FBgn0001323	knrl	6.17819	5.64926	4.87563	1.0051	0.265022	0.156006	3.54113	1.03362e-09
FBgn0003028	ovo	41.6418	42.7084	41.7476	4.86469	2.17318	3.811	3.53909	1.48819e-14
FBgn0027585	CG8740	55.5225	54.7054	55.2978	8.22173	2.52654	3.49899	3.53839	1.07084e-25
FBgn0046763	CG17278	201.32	191.993	161.932	17.529	15.1416	15.244	3.53445	4.8627e-156
FBgn0035755	CG14830	2.64199	3.14304	3.10822	0.40204	0.141345	0.222865	3.5315	3.9424e-13
FBgn0024294	Spn43Aa	315.84	445.408	506.436	37.4903	24.5587	47.6709	3.53043	4.50794e-21
FBgn0004511	dy	1.48358	2.79382	1.97057	0.160816	0.19435	0.178292	3.52836	1.14689e-08
FBgn0040367	CG11382	35.1385	34.1215	35.3484	3.21632	2.4382	3.45441	3.52248	1.82611e-30
FBgn0003174	pwn	47.6981	45.7487	46.5826	5.30693	2.70323	4.21216	3.51954	4.11929e-38
FBgn0031053	CG14223	54.7502	66.6202	70.0669	7.0156	4.4347	5.41563	3.50574	2.32387e-80
FBgn0085427	CG34398	41.5402	44.3929	51.2348	5.28683	4.20502	2.60753	3.49958	1.25819e-43
FBgn0035956	Doc2	10.3241	9.90161	10.7467	1.06541	0.795066	0.891462	3.49176	6.72514e-50
FBgn0003867	tsl	69.3218	72.29	72.7079	7.17642	4.85874	7.17627	3.48208	5.76959e-80
FBgn0030964	Pvf1	5.75141	7.02562	8.22763	0.924693	0.724394	0.222865	3.47761	9.91552e-08
FBgn0002592	E(spl)m2-BFM	116.288	120.607	123.78	13.1869	8.94008	10.5415	3.46576	1.04565e-143
FBgn0004009	wg	30.9519	36.5661	35.9172	3.39724	2.8269	3.1424	3.46561	1.15773e-84
FBgn0036481	CG16959	7.47887	6.69694	6.68368	1.12571	0.141345	0.624023	3.46505	3.47536e-10
FBgn0036872	CG12519	4.593	3.22521	3.41294	0.10051	0.388699	0.534877	3.4478	2.00264e-05
FBgn0033942	Cpr51A	90.7219	94.3734	102.856	11.9808	6.94358	7.73343	3.43296	9.43852e-20
FBgn0085222	CG34193	7.05208	6.34771	5.38351	0.381938	1.02475	0.312012	3.43115	5.19025e-11
FBgn0000576	ems	39.3453	48.296	43.9417	4.90489	3.40995	3.92243	3.42772	3.35656e-95
FBgn0038983	CG5326	34.5288	35.5595	27.8317	4.9652	2.17318	2.00579	3.41946	6.60905e-27
FBgn0002937	ninaB	6.44239	7.16942	6.98841	0.30153	0.671389	0.958321	3.41154	1.08319e-05
FBgn0031254	CG13692	9.186	9.92215	7.55723	0.683469	1.07776	0.735456	3.40837	4.36606e-15
FBgn0010549	l(2)03659	14.7748	17.1121	15.5614	1.10561	1.73148	1.62692	3.40681	1.71005e-22
FBgn0030925	Hayan	4.61332	7.00508	8.77614	0.924693	0.300358	0.713169	3.39759	4.51448e-13
FBgn0262029	d	155.512	168.697	180.866	17.4486	13.7988	16.8486	3.39294	7.88762e-77
FBgn0260653	serp	217.619	225.539	240.491	38.8773	10.5832	15.6674	3.39193	2.21665e-21
FBgn0052082	CG32082	32.0697	31.9234	34.4545	5.12601	1.97883	2.27323	3.39152	8.25728e-23
FBgn0004893	bowl	220.403	240.022	240.105	26.4744	20.9367	20.1247	3.37453	8.69571e-50
FBgn0037213	CG12581	240.442	253.148	248.617	27.9418	19.859	23.802	3.37414	7.32513e-107
FBgn0035844	CG13676	107.082	116.868	114.212	20.886	5.07076	6.73053	3.37083	6.53185e-19
FBgn0036101	NijA	79.6255	86.7521	89.3663	11.1164	6.18385	7.51056	3.36624	1.62401e-66
FBgn0037115	CG11249	1.21938	1.02714	1.64553	0.221122	0.123677	0.0222865	3.3599	5.75148e-08
FBgn0038679	CG6040	52.0472	60.9709	57.5934	6.63367	5.47712	4.52417	3.35657	4.75941e-65
FBgn0032820	fbp	69.9111	74.6524	88.1271	9.9505	5.49479	7.39913	3.34909	1.71078e-42
FBgn0039043	CG17121	47.942	43.7972	44.8965	5.12601	4.47004	3.90014	3.33731	4.60732e-104
FBgn0029662	CG12206	28.5945	31.6975	29.01	4.72397	1.53713	2.60753	3.33317	5.66378e-27
FBgn0004897	fd96Ca	8.35276	9.28533	8.63394	1.0051	0.724394	0.891462	3.32248	5.66695e-08
FBgn0002931	net	24.1844	25.4114	19.2791	2.35194	2.29686	2.3178	3.30405	2.89868e-33
FBgn0034861	CG9815	2.52005	2.6911	2.82381	0.542755	0.0706726	0.200579	3.30063	1.46524e-09
FBgn0036606	CG13060	5.52786	4.80701	4.55059	1.48755	0.0176681	0	3.29921	0.00748391
FBgn0035954	Doc3	12.2954	11.3807	12.311	1.44735	1.23677	0.958321	3.29742	3.0534e-44
FBgn0034903	CG9850	9.40955	9.20316	8.00417	1.86949	0.335695	0.51259	3.28878	8.01872e-05
FBgn0263380	CR43432	30.7487	38.4971	51.1942	5.26673	2.7739	4.32359	3.28451	2.3089e-19
FBgn0000658	fj	119.642	126.81	123.76	16.1821	10.6186	11.2547	3.28216	3.80688e-66
FBgn0001987	Gli	124.356	139.054	140.601	13.9106	15.9897	11.9456	3.27017	5.49191e-54
FBgn0028371	jbug	126.714	141.457	168.047	23.8611	10.1945	11.6781	3.2537	2.57421e-33
FBgn0054007	CG34007	1.46326	1.58179	1.62521	0.020102	0.28269	0.178292	3.24729	2.96464e-05
FBgn0051028	CG31028	24.916	27.3835	23.6265	4.32193	1.6078	2.07265	3.24585	5.20433e-19
FBgn0039709	Cad99C	71.8215	86.4028	92.9621	11.5386	6.50188	8.51346	3.24251	1.32487e-55
FBgn0029970	Nek2	41.8247	44.208	41.6054	4.44255	3.72798	5.34877	3.24196	4.09471e-69
FBgn0039155	Kal1	78.0403	80.3427	73.3783	9.72938	6.50188	8.46889	3.23197	2.62356e-108
FBgn0259685	crb	85.4379	91.6823	105.314	14.1116	7.96833	8.13459	3.22441	1.59911e-49
FBgn0250907	Cht3	312.507	381.602	499.082	79.6844	22.0145	26.209	3.22161	1.5272e-16
FBgn0263705	Myo10A	35.9108	46.0158	68.0354	8.28203	3.6043	4.21216	3.21934	1.70982e-19
FBgn0266808	CR45270	5.77173	5.34112	6.05391	0.824183	0.530044	0.490304	3.21216	1.95586e-19
FBgn0037664	CG8420	13.1083	18.2831	26.43	2.55296	1.46646	2.22865	3.2102	7.33565e-14
FBgn0040496	CG17104	4.24751	3.08141	2.90507	0.723673	0.141345	0.245152	3.20056	1.3917e-09
FBgn0261446	CG13377	2.2965	2.1159	1.52364	0.261326	0.265022	0.111433	3.18844	1.07296e-08
FBgn0029095	aru	85.0111	92.8122	103.749	11.6391	8.33936	10.9427	3.18827	3.24055e-93
FBgn0034390	CG15093	22.7618	21.159	15.0942	2.93489	2.03184	1.51548	3.18367	1.99454e-18
FBgn0008651	lbl	18.5956	20.0292	22.0216	2.57306	2.06717	2.09493	3.16916	6.03707e-06
FBgn0003053	peb	30.7487	39.2161	34.5967	1.78908	8.99308	0.824602	3.16781	2.39141e-07
FBgn0267585	CR45923	4.34912	4.88918	3.37231	0.261326	0.494708	0.64631	3.1659	1.76543e-12
FBgn0030077	CG15365	22.0098	22.5354	27.2426	2.93489	2.06717	3.03097	3.16231	4.72638e-40
FBgn0032230	lft	160.247	172.498	173.999	21.2478	16.1487	19.4784	3.15601	4.65889e-106
FBgn0033631	Sod3	277.328	294.378	290.283	39.4402	31.732	25.8524	3.15077	7.1408e-90
FBgn0002732	E(spl)malpha-BFM	251.05	274.636	244.899	28.3841	26.2019	32.3823	3.14798	1.2957e-120
FBgn0003292	rt	21.014	27.0343	35.1046	3.61836	2.45587	3.36527	3.13928	7.40991e-20
FBgn0035904	GstO3	204.693	212.268	219.119	26.4543	28.8697	17.3612	3.12847	1.78583e-55
FBgn0038385	Fbxl7	34.5491	38.3944	43.0681	4.9451	3.51596	4.94761	3.11502	3.983e-50
FBgn0035264	Oseg4	58.1848	61.0325	73.9065	6.9754	7.52663	7.82258	3.1127	1.19067e-91
FBgn0052214	CG32214	2.76393	1.82831	1.95025	0	0.353363	0.401158	3.10343	0.00934564
FBgn0002734	E(spl)mdelta-HLH	100.721	101.974	88.4115	12.021	8.63972	13.4165	3.09682	8.28382e-83
FBgn0265705	CR44512	1.2397	1.15039	1.54395	0.0804081	0.19435	0.178292	3.09108	6.93475e-11
FBgn0031872	ihog	189.553	192.445	216.58	26.3537	19.806	24.3815	3.08567	1.67182e-115
FBgn0026320	Tom	380.731	399.926	431.88	50.5968	41.7852	50.7465	3.08288	3.28132e-91
FBgn0035103	Vdup1	201.462	208.016	196.122	27.9418	21.6081	22.398	3.07338	2.0061e-121
FBgn0250785	vari	155.105	168.245	164.634	23.8209	15.919	18.3418	3.07085	5.37179e-59
FBgn0028527	CG18507	42.2312	43.263	45.7294	7.29703	5.84815	2.51838	3.06363	8.79956e-25
FBgn0034408	sano	88.0799	94.4967	97.3299	14.3729	8.14501	10.9873	3.06316	5.23651e-49
FBgn0266002	CR44776	2.72328	2.36242	2.29561	0.361836	0.229686	0.289725	3.05916	6.78283e-10
FBgn0038339	CG6118	3.23136	4.74538	3.55515	0.522652	0.388699	0.468017	3.0581	9.90106e-08
FBgn0033968	hui	51.5391	57.91	72.0781	16.6244	1.71381	3.49899	3.05512	3.05723e-08
FBgn0003460	so	82.3285	89.4021	88.9397	11.1365	9.91183	10.3187	3.05479	3.32965e-61
FBgn0085428	Nox	10.9744	9.7989	9.44654	2.59316	0.600717	0.468017	3.0419	4.43462e-09
FBgn0031571	bark	58.1441	64.2372	71.7328	9.24693	8.79873	5.52706	3.03954	6.31252e-42
FBgn0031468	CG2975	1.70713	1.52016	1.27985	0.341734	0.0706726	0.133719	3.03557	2.78416e-07
FBgn0023441	fus	65.5011	73.0911	78.4368	11.5989	8.05667	6.86425	3.03202	6.10977e-32
FBgn0039665	CG2310	142.037	133.754	134.608	17.3882	14.5409	18.3418	3.03024	7.778e-106
FBgn0010894	sinu	186.423	190	178.997	25.3084	18.7459	24.1809	3.02589	1.03686e-114
FBgn0032535	Ance-2	3.15007	3.01979	3.7583	0.743775	0.229686	0.245152	3.01913	5.93163e-07
FBgn0034354	GstE11	161.568	170.854	168.473	22.9364	18.0038	20.8825	3.01895	7.39065e-136
FBgn0001170	H2.0	1.95101	1.91048	1.99088	0.0804081	0.600717	0.0222865	3.01693	0.000143554
FBgn0004783	Ccp84Aa	4.14589	4.82755	5.28194	0.0804081	0.936411	0.735456	3.01669	0.000167793
FBgn0263659	CR43650	0.751951	1.25311	1.6049	0.140714	0.123677	0.178292	3.01524	1.49361e-08
FBgn0034094	Tsf3	7.70242	8.9361	7.69944	1.92979	0.459372	0.624023	3.01224	7.31815e-11
FBgn0031850	Tsp	28.127	27.4657	29.2741	5.0255	1.6078	3.92243	3.00993	5.4529e-24
FBgn0034301	CG5756	5.87335	7.08725	4.73343	1.70867	0.28269	0.200579	3.00827	2.19292e-05
FBgn0264443	CG43861	22.8024	29.0475	34.4139	3.94	2.7739	4.03386	3.00505	3.07856e-16
FBgn0020300	geko	10.9744	14.7702	17.8976	3.19622	1.14843	1.09204	3.00312	3.00792e-07
FBgn0028789	Doc1	13.9009	12.716	12.9611	2.0102	2.06717	0.846889	2.996	5.2284e-27
FBgn0263236	SP1029	113.118	182.112	312.427	25.2079	23.799	27.1896	2.99538	1.33856e-13
FBgn0020641	Lcp65Ad	4.95881	4.90972	2.35656	1.30663	0.176681	0.0445731	2.99313	0.00292589
FBgn0051997	CG31997	145.249	142.628	125.71	41.1488	4.31103	6.55224	2.99114	2.07861e-07
FBgn0004854	B-H2	32.7607	35.9087	34.1904	5.26673	3.35695	4.39045	2.98313	4.22161e-29
FBgn0038149	GILT1	547.177	505.516	455.73	73.4327	52.5627	65.0767	2.98103	3.61787e-80
FBgn0041180	Tep4	94.6646	101.153	120.063	18.2928	12.9684	8.80318	2.97818	1.21467e-29
FBgn0031961	CG7102	59.2416	61.9159	56.8621	7.03571	7.08492	8.51346	2.97718	4.23436e-112
FBgn0260477	CG30283	1.56487	1.58179	1.44238	0.221122	0.176681	0.178292	2.97678	0.000116446
FBgn0038017	CG4115	11.4012	10.4357	12.311	1.64837	1.46646	1.22576	2.97196	9.67494e-20
FBgn0032192	CG5731	43.3287	44.4956	43.8807	6.31203	4.96475	5.52706	2.97073	2.97572e-55
FBgn0054056	CG34056	28.9196	31.1634	29.3148	6.13112	2.22619	3.07554	2.96741	3.94834e-22
FBgn0029002	miple2	367.318	373.693	398.644	51.7828	43.2869	51.259	2.96158	5.23613e-108
FBgn0030065	CG12075	17.4981	22.6792	24.8657	4.26163	1.51946	2.58524	2.95955	5.75255e-17
FBgn0036773	CG13698	35.5856	35.6211	34.9827	6.07081	3.32161	4.27902	2.9585	1.39868e-43
FBgn0036433	CG9628	133.136	142.752	150.434	18.514	13.5515	22.8437	2.95773	1.32622e-44
FBgn0053196	dpy	49.2833	42.7289	48.8579	13.4483	1.53713	3.25383	2.94905	5.86953e-08
FBgn0031255	BBS8	5.73109	6.03957	5.40383	0.723673	0.936411	0.557163	2.94237	1.75724e-13
FBgn0027343	fz3	53.9373	55.2189	60.0922	7.51815	6.85524	7.73343	2.93736	5.50519e-91
FBgn0036547	CG17032	158.499	146.593	123.354	26.012	13.8695	16.1355	2.93531	1.25954e-45
FBgn0261803	CG42749	36.744	37.9425	39.3504	13.0261	0.689058	1.20347	2.93378	5.00155e-05
FBgn0053509	CG33509	20.0995	20.1319	17.2069	0.924693	5.10609	1.47091	2.93241	6.19837e-07
FBgn0262624	Tmhs	47.5965	47.5976	48.5329	6.81458	5.24744	6.81968	2.92985	1.04048e-61
FBgn0033913	CG8468	78.7313	71.4888	67.2634	8.28203	14.6116	5.95051	2.91204	2.48492e-26
FBgn0031976	CG7367	4.24751	4.14964	3.96145	1.50765	0	0.133719	2.90755	0.00413174
FBgn0035696	Best2	22.4569	22.7614	22.306	4.44255	1.89049	2.67438	2.90734	2.01476e-27
FBgn0040551	CG11686	39.7721	38.2712	37.5424	6.19142	5.61847	3.63271	2.90074	3.65252e-42
FBgn0010620	CG10939	252.046	252.121	206.503	38.2139	28.6931	28.3262	2.89954	5.07174e-74
FBgn0002985	odd	19.0427	22.4121	23.7281	2.83438	3.78098	2.09493	2.89792	4.20012e-28
FBgn0011653	mas	54.2624	62.1418	71.3874	8.78458	8.88707	7.57742	2.89352	2.13303e-57
FBgn0028563	sut1	43.5116	47.084	47.9641	6.03061	6.89058	5.77221	2.88877	1.06733e-23
FBgn0016660	H15	9.79569	14.1334	16.049	2.43234	1.67847	1.31491	2.87905	3.66647e-06
FBgn0000542	ec	61.1113	70.2768	72.4641	11.1566	7.19093	9.47178	2.8741	1.25798e-43
FBgn0036040	CG6749	5.99529	5.50546	7.43534	0.924693	0.795066	0.869175	2.86849	4.46969e-20
FBgn0053508	ppk13	16.3397	18.2831	12.4938	0.824183	4.73506	0.891462	2.86268	4.72002e-07
FBgn0038273	CG14860	5.87335	7.08725	7.43534	0.643265	0.830403	1.33719	2.8626	1.31766e-16
FBgn0031490	CG17264	1.74778	2.5473	3.79893	0.160816	0.777398	0.156006	2.8589	2.9868e-06
FBgn0037364	Rab23	38.004	41.2088	38.6394	5.60846	5.05309	5.63849	2.8543	9.27164e-50
FBgn0000320	eya	180.387	204.257	200.917	27.9619	23.5693	29.6411	2.85105	1.87002e-52
FBgn0263240	Coop	146.427	145.217	147.325	21.871	17.6151	21.4397	2.84999	2.9303e-131
FBgn0036715	Cad74A	70.0128	74.9811	79.5541	14.5539	7.31461	9.56093	2.83741	2.93534e-42
FBgn0010435	emp	101.778	100.742	95.2374	18.4336	12.7387	10.5861	2.83318	4.58453e-64
FBgn0040323	GNBP1	69.9111	78.5966	79.1072	12.3225	8.28636	11.4107	2.83129	4.33272e-78
FBgn0035880	Culd	10.4257	12.3051	12.6563	1.88959	1.57246	1.51548	2.8275	3.01338e-20
FBgn0243486	rdo	82.3691	91.4769	99.8489	14.2523	10.2652	14.2188	2.8216	6.95437e-46
FBgn0034264	CG10933	87.7344	85.7455	81.0168	12.8653	10.7952	12.6588	2.80982	1.02684e-103
FBgn0000439	Dfd	13.2709	14.9962	16.435	3.09571	1.62547	1.6492	2.80939	0.000626783
FBgn0003870	ttk	106.919	120.134	124.39	19.4789	14.3465	16.492	2.80451	4.35326e-69
FBgn0262717	Skeletor	46.9055	55.5065	65.7195	10.8551	6.0425	7.17627	2.80412	2.78477e-25
FBgn0031879	uif	142.383	141.334	167.742	25.811	18.6046	20.2585	2.8034	8.8177e-54
FBgn0031973	Spn28Dc	28.8993	29.6432	31.9151	5.06571	3.19793	4.74703	2.79923	1.15162e-31
FBgn0034391	CG15080	1.95101	2.46513	1.90962	0.261326	0.47704	0.156006	2.79768	7.41161e-06
FBgn0053225	CG33225	1.01615	1.0066	1.25954	0.261326	0.0530044	0.156006	2.79569	3.92784e-05
FBgn0010433	ato	100.64	111.136	100.662	17.7099	11.9437	15.4223	2.79299	1.82426e-05
FBgn0261277	rtv	41.5199	41.8867	42.6009	6.69397	5.44179	6.10651	2.78939	4.37859e-107
FBgn0000577	en	24.1031	23.4598	26.5722	4.14102	2.96825	3.74414	2.77492	2.51694e-72
FBgn0051195	CG31195	203.474	216.973	219.993	34.4348	26.7849	32.5829	2.77187	1.72851e-100
FBgn0003390	shf	96.0669	101.584	100.479	15.8404	10.9719	17.1383	2.76392	4.06554e-76
FBgn0031268	cold	150.98	145.792	138.834	21.1674	19.2053	24.2032	2.75466	4.08966e-80
FBgn0022800	Cad96Ca	38.6137	40.0378	39.4926	7.55836	4.61138	5.43792	2.74703	6.4433e-51
FBgn0039113	CG10217	236.987	253.046	243.132	39.9427	31.891	37.6643	2.74363	7.05504e-108
FBgn0003997	hid	39.7721	38.0863	31.59	7.53826	3.85165	5.03676	2.73685	4.74581e-31
FBgn0004359	T48	28.2693	30.9579	30.493	5.04561	3.90466	4.52417	2.73558	7.35009e-36
FBgn0000497	ds	110.638	115.389	134.994	19.3582	16.0957	19.0773	2.7272	6.70215e-48
FBgn0001148	gsb	10.9744	14.6264	14.891	2.15092	1.74915	2.22865	2.72319	3.38539e-08
FBgn0028622	qsm	84.8892	84.1637	90.1383	20.1221	7.95066	11.3216	2.71835	2.72457e-29
FBgn0031735	CG11029	3.272	3.49227	3.12853	0.984999	0.424035	0.0891462	2.71277	0.000113123
FBgn0001320	kni	9.55181	10.2919	11.1936	2.45245	0.936411	1.35948	2.70877	1.62247e-13
FBgn0263967	CR43723	2.98748	4.17018	4.0224	0.482448	0.494708	0.735456	2.70838	1.49e-13
FBgn0033936	CG17386	3.51588	3.01979	2.74254	0.562857	0.494708	0.356585	2.70416	1.18282e-06
FBgn0261269	conv	64.5865	66.6407	68.9902	12.6442	8.14501	9.96208	2.70373	1.12615e-63
FBgn0052694	CG32694	2.39811	1.91048	1.97057	0.442244	0.512376	0	2.69633	0.00124414
FBgn0000216	Brd	104.724	133.692	129.895	21.1674	16.555	19.3447	2.69041	1.50955e-46
FBgn0267435	chp	37.313	35.7855	52.8397	4.9853	6.46654	8.15687	2.68355	5.35929e-24
FBgn0023001	melt	42.8612	46.6937	48.2688	7.55836	8.10968	5.77221	2.6816	2.92662e-53
FBgn0000008	a	39.6705	49.0767	58.0201	8.9454	7.65031	6.39624	2.67324	2.1368e-33
FBgn0033668	exp	14.2058	16.5985	11.4374	3.45755	1.1661	2.02808	2.66745	1.21545e-11
FBgn0052137	CG32137	31.46	32.5192	30.7571	5.78938	5.70681	3.45441	2.66004	1.36804e-34
FBgn0036299	Tsf2	193.638	197.457	209.307	35.0177	26.4669	33.5635	2.65982	1.9766e-92
FBgn0034606	ASPP	50.2791	56.6364	57.0856	11.1164	7.27927	7.59971	2.6573	4.64424e-46
FBgn0031678	CG31918	71.0696	72.8652	57.5731	10.3927	8.05667	13.5725	2.65502	1.79194e-32
FBgn0039690	CG1969	118.788	128.988	132.231	23.0972	17.9862	19.5453	2.64825	1.05632e-100
FBgn0041181	Tep3	9.22665	9.75781	11.4374	4.10081	0.19435	0.557163	2.64698	0.000329899
FBgn0004197	Ser	40.4428	41.3526	41.4023	8.82479	3.79865	7.10941	2.64398	1.38989e-26
FBgn0039640	CG14516	81.6782	95.9963	93.7544	10.4329	11.9613	21.3505	2.6333	0.000686111
FBgn0013720	pck	178.477	185.563	182.044	31.4597	25.9192	30.9337	2.62902	1.7218e-108
FBgn0263239	dar1	2.66231	3.2663	3.67704	0.261326	0.795066	0.490304	2.62194	7.63912e-07
FBgn0001075	ft	81.0888	83.4241	100.438	16.9661	12.8094	13.3051	2.62052	1.33564e-35
FBgn0262563	CG43103	1.62584	1.06822	2.15341	0.482448	0.106009	0.200579	2.61334	1.92625e-05
FBgn0039272	CG11836	8.73889	9.83998	10.4217	1.50765	1.9965	1.22576	2.60965	1.61981e-15
FBgn0036152	CG6175	7.80403	8.29927	7.67912	1.68857	1.44879	0.757742	2.60442	2.92354e-09
FBgn0037416	Osi9	2.80458	2.07482	1.62521	0.482448	0.229686	0.356585	2.59968	0.000469016
FBgn0033115	Spn42De	5.69044	7.04617	7.15093	0.904591	1.53713	0.824602	2.59665	7.34811e-12
FBgn0032637	CG5050	1.40229	0.96551	1.09702	0.281428	0.212018	0.0668596	2.59333	2.27165e-07
FBgn0040658	CG13516	12.2345	14.3388	9.60906	1.52775	3.86932	0.57945	2.59096	3.68746e-07
FBgn0028855	CG15282	58.1035	57.15	55.2166	26.9367	0.901075	0.468017	2.59002	0.00380911
FBgn0035767	CG8596	62.351	70.1946	78.6602	8.20162	16.6964	10.1849	2.58784	7.17306e-32
FBgn0034797	nahoda	35.1588	31.944	37.1767	9.28713	4.22269	4.03386	2.5709	1.97535e-18
FBgn0002522	lab	4.87752	6.14228	6.86652	0.804081	1.50179	0.690883	2.56957	1.57863e-06
FBgn0028990	Spn27A	303.971	323.61	314.803	38.0933	51.4496	69.7792	2.56451	2.33116e-28
FBgn0038682	CG5835	25.6883	27.5068	27.6083	2.33183	10.7599	0.64631	2.55373	0.000161296
FBgn0035480	CG14984	30.3829	31.1839	22.8545	8.04081	3.28627	3.09783	2.54838	8.08247e-14
FBgn0030617	CG9095	5.6498	8.25819	7.3744	1.0051	0.848071	1.80521	2.54315	4.76269e-09
FBgn0039238	CG7016	7.9463	9.92215	11.7015	3.13591	0.95408	1.02518	2.52976	9.76715e-07
FBgn0267488	Mcr	206.238	201.956	205.65	44.8275	27.633	33.9201	2.52892	3.96134e-58
FBgn0032614	CG13284	6.25949	7.84733	9.08087	1.46745	1.41345	1.13661	2.52529	2.36293e-09
FBgn0043792	CG30427	1.78842	2.30079	2.98633	0.663367	0.229686	0.334298	2.52344	2.55066e-06
FBgn0035104	CG13875	11.9093	14.2361	13.4283	2.27153	1.66081	2.96411	2.52324	8.93551e-16
FBgn0262719	CG43163	52.5553	53.9247	61.8393	11.1968	8.88707	9.36035	2.5151	3.97462e-41
FBgn0036198	crim	97.6317	98.8107	99.7067	17.3882	15.866	18.6761	2.51256	1.02183e-98
FBgn0264442	ab	81.9017	83.3831	82.7436	18.4738	12.2087	12.8816	2.50928	1.57322e-40
FBgn0039102	SPE	1.99165	1.39691	3.00664	0.643265	0.229686	0.245152	2.50879	1.21881e-05
FBgn0033518	Prx2540-2	2.21521	2.01319	3.23011	0.321632	0.724394	0.245152	2.50616	9.23517e-08
FBgn0032213	CG5390	356.73	368.352	387.491	60.8689	59.5063	75.7074	2.50473	1.15286e-91
FBgn0038603	PKD	97.4691	103.803	119.27	23.057	17.9508	15.712	2.49809	7.27228e-51
FBgn0039328	CHKov2	20.2824	25.1443	26.6332	4.28173	3.86932	4.61331	2.4978	8.80579e-33
FBgn0035398	Cht7	21.0343	18.2214	17.9586	8.38254	0.618385	1.1589	2.49285	0.000154222
FBgn0004170	sc	24.2047	28.8215	27.202	4.62346	4.75273	4.99218	2.48105	7.44338e-47
FBgn0035452	CG10359	87.1247	84.8827	88.96	20.2226	12.8094	14.2634	2.46424	2.63944e-40
FBgn0038629	CG14304	2.13392	1.70505	0.792291	0.723673	0	0.111433	2.4638	0.00536839
FBgn0046258	CG12880	122.975	125.886	128.595	23.1575	17.3324	28.0365	2.46218	2.90754e-30
FBgn0038302	CG4210	22.4569	24.1994	20.9246	3.77918	4.64672	3.83328	2.46008	4.99446e-34
FBgn0034143	CG8303	3.29233	2.52676	2.60034	0.783979	0.300358	0.445731	2.46004	2.70609e-10
FBgn0058006	CG40006	2.98748	4.68375	4.46933	1.28653	0.565381	0.356585	2.45255	1.33828e-06
FBgn0003888	betaTub60D	554.005	650.774	654.046	104.752	113.005	122.153	2.45117	2.22533e-31
FBgn0011758	B-H1	30.9113	32.0467	32.3417	6.19142	4.80573	6.4631	2.4492	2.00276e-23
FBgn0016013	Faa	4.51171	4.25235	3.67704	0.783979	0.75973	0.735456	2.44403	1.23316e-10
FBgn0027790	GV1	33.0046	34.4707	39.5333	16.363	1.64314	1.78292	2.43455	4.95371e-05
FBgn0035208	CG9184	1.56487	1.95156	1.17828	0.0603061	0.318027	0.490304	2.42701	0.00758884
FBgn0000451	ect	4.83688	4.49886	5.48509	0.703571	1.25444	0.802315	2.41763	5.12782e-07
FBgn0263986	cd	1.44293	1.31474	1.70647	0.442244	0.318027	0.0668596	2.40722	1.46603e-05
FBgn0000636	Fas3	364.839	366.914	321.954	80.5689	49.8595	68.7317	2.40368	6.78265e-45
FBgn0011746	ana	26.1557	25.4936	28.299	6.75428	5.63614	2.69667	2.40232	2.27084e-21
FBgn0259211	grh	86.0679	86.9986	87.3145	20.9463	14.3642	14.0628	2.39863	1.00949e-37
FBgn0034067	CG8399	72.1264	69.4962	66.7352	19.2376	9.27577	11.3884	2.38488	1.03153e-32
FBgn0031464	Duox	54.4657	56.5953	66.593	13.79	8.97542	11.2993	2.38341	1.64143e-39
FBgn0083940	RhoU	17.5184	16.5164	19.9495	3.13591	3.62197	3.63271	2.37634	4.94529e-38
FBgn0265187	CG44252	3.98331	5.17678	4.93658	1.62826	0.335695	0.757742	2.3716	0.000226005
FBgn0030359	CG18130	0.731628	1.23257	1.15796	0.0603061	0.353363	0.178292	2.36833	0.000320646
FBgn0038652	CG7720	24.3063	29.9513	55.1556	3.45755	7.75631	10.0067	2.36603	3.57816e-05
FBgn0001269	inv	27.9238	29.787	33.2965	6.91509	4.98242	5.88365	2.35653	2.2172e-41
FBgn0014469	Cyp4e2	27.7409	33.0738	47.4765	3.57816	15.2829	2.40695	2.34653	0.000109215
FBgn0039167	CG17786	3.29233	4.29344	3.55515	0.844285	0.848071	0.490304	2.34356	4.4481e-06
FBgn0052205	CR32205	32.781	25.1854	24.3375	2.27153	6.09551	7.86715	2.34185	6.18545e-08
FBgn0000490	dpp	25.0379	28.6161	25.4955	6.37234	4.84107	4.41273	2.33939	8.34648e-40
FBgn0005391	Yp2	2.43876	3.43064	2.92538	0.763877	0.459372	0.51259	2.3366	5.72771e-05
FBgn0041160	comm2	52.535	54.3151	44.0839	4.9853	18.4632	6.39624	2.33641	5.04987e-11
FBgn0036665	CG13024	3.272	2.89653	2.6816	1.42724	0.229686	0.0891462	2.33551	0.000822495
FBgn0034399	CG15083	51.0514	47.0429	43.8604	12.0411	7.986	8.35745	2.32226	1.89222e-41
FBgn0265985	CR44764	2.80458	2.79382	3.02696	0.422142	0.777398	0.51259	2.32059	3.59173e-08
FBgn0037240	Cont	273.731	276.608	297.597	68.97	47.4036	53.5991	2.31876	9.99814e-55
FBgn0037680	CG8121	119.601	113.992	111.104	25.3888	19.9473	24.2032	2.31021	2.96078e-82
FBgn0032895	twit	108.505	110.623	84.6329	16.4636	22.2972	22.6654	2.30586	0.0072951
FBgn0033033	scaf	93.3029	100.002	71.9766	17.348	16.5374	19.9242	2.30225	1.55126e-59
FBgn0003731	Egfr	128.767	142.094	150.799	33.3492	23.5693	28.7273	2.29994	2.66171e-46
FBgn0032421	crok	101.798	104.563	103.993	21.0468	17.2264	24.9386	2.29671	9.32761e-51
FBgn0041096	rols	52.7789	57.2938	67.4463	12.8251	10.5125	13.0376	2.28774	7.37017e-44
FBgn0267723	CR46056	3.10942	2.87599	3.94114	0.482448	0.530044	1.02518	2.28728	8.17701e-07
FBgn0001257	ImpL2	188.272	231.209	283.66	45.9934	51.432	46.6234	2.28712	1.51463e-26
FBgn0263132	Cht6	38.5527	41.8251	43.3525	10.2922	6.78457	8.31288	2.28539	3.50894e-28
FBgn0024366	CG11409	2.39811	2.01319	3.06759	0.522652	0.388699	0.624023	2.28507	2.23296e-07
FBgn0035539	slow	43.9993	45.6049	62.205	10.9556	9.75281	10.4747	2.28346	2.34973e-33
FBgn0038545	CG7713	98.3634	90.8401	83.7187	19.9814	15.4596	20.7488	2.2813	6.20458e-64
FBgn0052207	CR32207	61.3755	50.8844	46.7655	8.9856	10.8306	12.9262	2.2805	3.11848e-33
FBgn0037974	CG12224	5.52786	6.20391	5.7695	0.844285	1.5548	1.20347	2.27551	5.42143e-08
FBgn0037956	CG6959	111.309	107.48	102.856	27.3991	16.5727	22.5094	2.27511	1.11519e-44
FBgn0002629	E(spl)m4-BFM	253.895	271.041	247.337	51.6019	51.2729	57.5884	2.26698	3.08468e-54
FBgn0037950	HisCl1	5.26366	6.88182	6.88683	1.32673	1.69614	0.913748	2.2666	1.00032e-08
FBgn0053169	CG33169	10.0599	10.9493	12.25	2.59316	2.27919	2.05036	2.26202	2.80795e-21
FBgn0035427	ckd	8.00726	8.42253	6.76494	4.30183	0.247354	0.289725	2.25937	0.0035047
FBgn0032405	CG14946	17.3965	19.1459	16.9835	3.57816	3.67497	3.98929	2.25093	9.6158e-17
FBgn0033949	CG10131	9.28761	9.05936	12.8392	2.0102	2.95058	1.58234	2.24962	8.40629e-06
FBgn0029898	CG14439	40.5038	38.7436	43.0681	10.0912	7.5443	8.15687	2.24566	3.00731e-31
FBgn0033520	Prx2540-1	1.91036	1.66396	2.0112	0.562857	0.424035	0.178292	2.24498	9.31447e-06
FBgn0262057	Spn77Ba	76.8616	73.2555	78.193	21.9112	10.7776	15.5114	2.2446	1.78179e-32
FBgn0032420	CG6583	77.8371	79.9524	75.3692	16.9862	14.5939	17.7401	2.24173	1.00387e-50
FBgn0265991	Zasp52	72.4922	64.7713	65.5976	22.6952	17.0144	3.25383	2.23849	1.12e-07
FBgn0022702	Cht2	249.14	251.998	256.093	53.9739	44.2057	62.4692	2.23729	2.51321e-55
FBgn0001168	h	73.2238	74.8373	66.2477	14.0915	20.9367	10.4747	2.23359	6.74607e-29
FBgn0035976	PGRP-LC	6.07658	9.5113	13.0017	1.84939	3.67497	0.534877	2.23345	0.000282013
FBgn0002609	E(spl)m3-HLH	80.9262	75.7412	70.0669	15.8002	13.9048	19.1441	2.21578	6.34973e-48
FBgn0030160	CG9691	155.857	154.44	184.38	28.3237	36.52	42.4781	2.20459	2.01865e-20
FBgn0015663	Dot	15.6284	15.9617	14.3831	3.55806	3.58663	2.85268	2.19921	2.11632e-12
FBgn0033032	kune	197.336	204.626	187.021	45.7723	36.4317	46.1331	2.19865	5.75682e-53
FBgn0003900	twi	2.05262	2.13645	2.19404	0.462346	0.618385	0.289725	2.1977	1.43528e-09
FBgn0031926	CG6739	24.8347	21.4877	18.8321	7.90009	2.84457	3.58813	2.18448	2.18606e-10
FBgn0051710	CG31710	20.262	21.4877	24.5813	4.22142	5.22977	5.17048	2.18084	1.38328e-21
FBgn0062928	pncr009:3L	64.0784	53.6988	55.7448	12.9658	11.2723	14.2634	2.17296	1.43746e-38
FBgn0034030	CG8192	1.68681	1.99265	1.84868	0.703571	0.335695	0.178292	2.17042	4.03838e-06
FBgn0036769	Tsp74F	12.3564	12.4695	11.5593	6.69397	0.742062	0.690883	2.16154	0.00370901
FBgn0020294	ko	83.243	88.9296	87.6395	25.5899	15.0533	17.4504	2.16118	1.43416e-28
FBgn0004396	CrebA	25.4851	37.8603	45.9325	9.80979	7.01425	7.73343	2.15362	1.81377e-12
FBgn0261555	CG42673	120.068	125.681	115.695	29.1278	25.3715	26.8776	2.15116	1.34177e-54
FBgn0265633	CR44440	2.05262	1.60234	1.82836	0.422142	0.300358	0.51259	2.15063	1.5335e-05
FBgn0261963	mid	17.1933	16.7423	19.5838	4.72397	3.78098	3.58813	2.14495	1.43454e-15
FBgn0003463	sog	18.0672	17.6668	18.7306	5.06571	4.8234	2.40695	2.14458	1.36124e-09
FBgn0004583	ex	79.8897	91.1482	87.3348	24.4039	15.2299	18.9881	2.14018	1.91686e-24
FBgn0259896	NimC1	7.62113	8.89501	5.32257	1.24633	2.49121	1.22576	2.13215	3.41751e-06
FBgn0002526	LanA	148.155	144.662	180.602	37.8119	35.46	35.7476	2.11848	6.03903e-55
FBgn0259878	Fs	4.14589	4.97135	6.52116	1.56796	0.706726	1.33719	2.11525	3.61068e-06
FBgn0038842	hdly	103.851	107.603	100.072	12.5035	26.2195	33.519	2.1085	1.84293e-10
FBgn0041630	Hexo1	227.008	253.6	278.582	65.6934	56.1317	54.3123	2.10768	5.3226e-51
FBgn0029924	CG4586	39.7518	54.4178	84.6938	11.9808	12.3677	17.2052	2.10591	6.90695e-09
FBgn0053993	CG33993	10.9541	13.2295	15.2567	3.53796	2.56188	3.07554	2.10446	8.09334e-19
FBgn0032889	CG9331	135.067	152.201	155.086	32.9874	36.0783	34.2321	2.09804	4.11212e-96
FBgn0035346	CG1146	31.6023	30.6909	36.6688	8.9454	9.29344	4.88075	2.09487	1.86357e-22
FBgn0014073	Tie	5.85303	4.62212	3.59578	2.37204	0.512376	0.423444	2.08606	0.000297281
FBgn0265274	Inx3	491.349	520.04	476.959	126.763	100.973	123.222	2.08446	9.25426e-53
FBgn0030805	wus	51.092	52.1581	55.2775	13.0261	10.2475	14.2634	2.07984	2.37227e-41
FBgn0029648	CG3603	37.374	40.7568	41.3819	8.30213	9.45246	10.5861	2.07665	8.8982e-40
FBgn0038381	CG3303	78.3249	81.9656	74.3331	19.5392	16.3077	19.9242	2.07392	3.01917e-76
FBgn0004133	blow	141.631	142.423	156.244	33.6106	30.1949	41.2078	2.06861	3.42398e-52
FBgn0053302	Cpr31A	1.89004	1.76668	2.03151	0.582959	0.459372	0.312012	2.06198	0.00450157
FBgn0031745	rau	20.384	24.0761	26.0643	4.92499	5.31811	6.75282	2.05365	4.1283e-18
FBgn0000504	dsx	40.077	39.8324	41.1585	9.9103	9.94716	9.42721	2.04682	8.10737e-57
FBgn0031488	CG17265	48.6736	49.5902	53.1038	12.9457	10.1945	13.5725	2.04504	1.77344e-41
FBgn0029131	Debcl	36.5204	38.1684	37.8268	10.7144	7.79165	9.04834	2.03048	1.89945e-38
FBgn0029128	tyn	54.0186	70.133	88.4318	20.8659	13.3218	18.0075	2.0262	1.14442e-12
FBgn0035907	GstO1	28.2896	25.9866	23.464	7.71918	6.39587	5.01447	2.02114	1.61728e-24
FBgn0032006	Pvr	17.0104	22.3094	35.5921	6.87489	7.73865	3.85557	2.0179	6.08279e-11
FBgn0259247	laccase2	21.3392	23.1722	22.6108	8.64387	4.24035	3.811	2.00667	1.16471e-13
FBgn0001083	fw	28.6554	33.2587	30.2086	6.05071	8.83407	8.04544	2.00539	3.58287e-21
FBgn0038972	CG7054	17.3965	17.5846	15.602	3.91989	4.046	4.65789	2.00329	1.69374e-27
FBgn0026374	Rhp	48.4297	52.9387	57.4106	10.051	19.0639	10.4301	2.00321	2.29973e-23
FBgn0034479	CG8654	2.70296	1.60234	1.92994	0.522652	0.583049	0.445731	1.99792	1.40228e-05
FBgn0000157	Dll	83.7105	84.6773	72.7079	23.3987	14.0815	22.9774	1.9966	5.63929e-29
FBgn0039494	grass	9.10471	9.10044	19.2384	5.06571	1.87282	2.54067	1.98178	8.39278e-07
FBgn0250876	Sema-5c	96.0669	104.316	108.625	28.3036	21.9262	28.2593	1.97762	5.39879e-38
FBgn0004167	kst	82.2675	90.6141	121.667	24.1827	26.3255	24.2923	1.97707	1.1292e-33
FBgn0040900	CG17777	1.11777	0.903881	1.27985	0.241224	0.265022	0.334298	1.96807	0.000112963
FBgn0087011	CG41520	3.04845	3.2663	2.90507	1.60816	0.388699	0.356585	1.96644	0.00357098
FBgn0261705	CG42741	1.60552	2.01319	2.17372	0.884489	0.176681	0.423444	1.96479	0.00011246
FBgn0038151	yellow-e2	11.0354	10.5795	9.5278	3.65857	2.13785	2.18408	1.96374	4.81355e-17
FBgn0029804	CG3097	42.7596	43.7766	45.1199	11.5989	7.45596	14.9543	1.95474	2.75201e-21
FBgn0035390	scramb2	151.854	155.118	127.64	39.0582	34.1172	39.1352	1.95255	1.62546e-57
FBgn0035770	pst	56.7825	60.0054	81.8497	8.38254	27.1736	15.868	1.94909	4.46993e-06
FBgn0038179	CG9312	5.75141	8.6485	10.2795	3.59826	1.13076	1.67149	1.94713	7.98534e-07
FBgn0040817	CG14132	19.4898	17.071	17.7148	7.07591	2.50888	4.50188	1.94693	7.86125e-10
FBgn0265725	CG44532	1.5039	1.88993	0.812606	0.160816	0.47704	0.445731	1.94665	8.04322e-05
FBgn0083956	CG34120	7.23499	5.27949	5.16005	3.77918	0.424035	0.378871	1.94588	0.00396561
FBgn0011224	heph	422.028	453.112	395.719	130.985	97.7048	101.783	1.9432	1.40942e-34
FBgn0044028	Notum	8.33243	6.12174	6.80557	2.0303	1.83749	1.67149	1.93799	2.11892e-12
FBgn0063127	pncr002:3R	3128.18	2970.26	2929.53	623.685	839.272	894.559	1.93713	1.98232e-09
FBgn0262353	CR43051	19.9775	15.9823	11.7422	2.33183	8.62205	1.60463	1.92212	0.000136584
FBgn0039594	CG9990	44.0806	44.8859	37.3799	13.2874	10.6009	9.69464	1.91107	6.55591e-22
FBgn0051477	ATPsynepsilonL	2.58102	3.65661	2.49876	0.623163	0.830403	0.869175	1.90794	2.66451e-07
FBgn0040388	boi	68.0821	68.7977	76.4865	20.1824	17.6328	19.1664	1.905	9.73969e-45
FBgn0265042	Irk1	39.1015	39.8324	37.4002	6.87489	16.4667	7.68886	1.90437	1.32002e-12
FBgn0001147	gsb-n	8.19017	9.16207	8.77614	1.74888	2.4382	2.83039	1.89582	0.000136349
FBgn0003892	ptc	78.2842	84.1226	94.4045	25.9718	17.9508	25.4289	1.88931	3.76953e-26
FBgn0032869	CG17470	4.36945	2.73219	3.77862	0.482448	1.20143	1.24805	1.88908	4.47637e-05
FBgn0039754	CG9747	10.5883	11.4834	14.4441	4.12091	1.13076	4.65789	1.88292	0.000159915
FBgn0038395	CG10407	14.1651	13.0447	15.5411	3.15602	4.15201	4.32359	1.87743	7.6377e-16
FBgn0038020	GstD9	46.8649	50.3503	37.2783	3.29673	18.6046	14.932	1.86805	0.000261744
FBgn0034142	CG8306	93.7704	99.3653	100.052	28.1629	24.5941	27.8136	1.86393	2.10962e-57
FBgn0038638	CG7702	97.774	104.973	111.713	18.4336	43.711	24.5598	1.85798	5.05312e-14
FBgn0014427	CG11899	178.05	187.925	226.514	50.6973	52.28	61.5331	1.84872	1.78762e-26
FBgn0001112	Gld	13.9009	14.6264	8.89803	6.13112	1.9435	2.3178	1.84811	5.62438e-06
FBgn0029114	Tollo	50.1572	56.5953	56.984	17.9913	12.5797	15.1994	1.83931	5.32373e-25
FBgn0034405	Jheh2	332.871	313.01	270.882	90.64	75.3193	90.3942	1.83857	1.25079e-42
FBgn0000547	ed	264.849	283.963	277.281	100.671	59.4533	71.0495	1.83737	5.35579e-19
FBgn0038079	NijC	3.10942	2.5473	3.94114	0.804081	0.812734	1.06975	1.83688	3.95159e-06
FBgn0010470	Fkbp14	142.891	197.313	263.63	46.2547	58.2695	65.7007	1.8267	3.52203e-10
FBgn0030641	CG6299	1.46326	1.62288	2.2753	0.482448	0.388699	0.64631	1.8225	6.65512e-05
FBgn0039914	mav	110.171	113.273	108.077	41.6916	23.1276	28.9502	1.82218	3.52189e-26
FBgn0265413	CG44325	146.366	146.182	137.554	40.5056	36.5554	45.264	1.81439	6.73928e-44
FBgn0030360	CG1806	32.0494	34.2037	34.9827	9.56856	9.87649	9.33806	1.81372	2.44922e-35
FBgn0052111	CR32111	13.8603	15.7563	15.0942	5.16622	3.56896	3.98929	1.81352	3.08795e-22
FBgn0013272	Gp150	557.115	595.863	591.313	132.151	241.806	124.203	1.80779	9.86276e-17
FBgn0003285	rst	95.4165	102.098	92.698	34.6157	22.6682	25.6964	1.80644	1.36009e-28
FBgn0002567	ltd	26.7248	31.5126	46.9077	3.07561	23.1099	3.967	1.80088	0.00262885
FBgn0004859	ci	194.451	220.855	188.118	69.3319	46.8206	57.2764	1.79897	1.41641e-26
FBgn0030884	CG6847	13.6367	16.4753	20.8027	5.32703	4.41704	4.94761	1.79293	3.4271e-09
FBgn0035699	CG13300	75.8048	78.5144	73.1345	27.7609	16.6434	21.3282	1.79121	4.08539e-20
FBgn0035309	CG15879	2.60134	2.8349	2.58002	0.884489	0.777398	0.64631	1.79058	2.94389e-06
FBgn0050147	Hil	27.2328	29.294	25.9831	8.60366	6.44887	8.84776	1.78923	1.11888e-25
FBgn0035648	CG13288	6.34078	5.91631	6.35864	1.60816	1.51946	2.27323	1.78606	5.81833e-06
FBgn0266351	CR45000	1.17873	1.29419	1.48301	0.381938	0.300358	0.468017	1.78392	1.60295e-05
FBgn0033993	CG8089	9.186	11.6888	10.8483	3.07561	2.91524	3.25383	1.77881	8.4683e-13
FBgn0033654	Sobp	12.2345	14.5648	15.8458	4.78428	3.65731	4.01158	1.77576	4.43317e-12
FBgn0264616	CR43956	1.48358	1.02714	0.873551	0.482448	0.318027	0.178292	1.77431	0.000132239
FBgn0032848	nesd	99.8469	104.583	99.2192	27.4393	29.3645	32.1595	1.77145	1.07086e-62
FBgn0259175	ome	25.607	24.7129	23.0374	9.42785	5.67147	6.44081	1.76833	2.51185e-21
FBgn0051337	CG31337	1.97133	2.34187	2.11278	0.683469	0.901075	0.289725	1.76444	0.000555339
FBgn0266084	Fhos	25.8915	32.3959	32.423	6.89499	15.4243	4.34588	1.76406	2.53365e-07
FBgn0050195	CG30195	8.41373	8.17602	8.22763	2.27153	2.29686	2.74124	1.76385	1.26774e-10
FBgn0036416	CG7924	1.17873	1.84885	2.21435	0.361836	0.795066	0.378871	1.75911	0.0033379
FBgn0260632	dl	24.347	23.2339	19.7666	6.75428	8.97542	4.12301	1.75888	2.70647e-13
FBgn0261801	CG42747	48.8972	55.1368	55.1556	19.3582	11.1486	16.9601	1.74643	2.27925e-16
FBgn0027546	CG4766	38.634	42.6673	49.7112	15.8203	10.5125	12.7256	1.74639	1.6746e-19
FBgn0267028	CR45472	4.79623	5.2384	4.12397	1.22622	1.13076	1.87207	1.74433	6.59253e-05
FBgn0000180	bib	63.3062	70.7903	74.3534	21.469	20.177	20.7488	1.74016	7.34874e-26
FBgn0013718	nuf	131.937	124.592	123.597	38.1737	36.9618	39.0906	1.73468	9.79173e-48
FBgn0002733	E(spl)mbeta-HLH	190.223	175.394	181.353	50.5767	52.7571	61.0651	1.73451	3.85639e-47
FBgn0040397	CG3655	63.8346	66.312	68.9902	24.7054	13.6221	21.6179	1.73301	1.3416e-23
FBgn0038150	yellow-e3	3.75976	3.94421	3.31137	0.964897	1.50179	0.846889	1.72476	3.44261e-06
FBgn0259916	CG42445	20.2417	19.0226	18.3243	5.46775	5.45946	6.57453	1.71928	7.38447e-21
FBgn0028984	Spn88Ea	189.919	192.609	198.885	65.3718	49.3825	61.9343	1.71868	3.50937e-41
FBgn0033635	CG7777	43.5522	48.5015	49.0001	13.0663	14.2052	15.6452	1.71656	4.90698e-08
FBgn0036688	Fit2	20.4246	19.2691	21.9607	6.69397	5.79515	6.2848	1.71575	1.71266e-23
FBgn0027596	Kank	23.4121	26.2742	26.755	8.32224	7.36761	7.66657	1.71031	1.23418e-10
FBgn0033174	CG11125	11.076	11.2985	9.14181	3.0153	3.46296	3.16469	1.70703	5.33074e-11
FBgn0027660	blot	73.5693	83.9172	82.3779	25.9115	22.9509	25.1615	1.69639	1.0082e-38
FBgn0086708	stv	42.0889	27.2808	35.3687	12.2823	13.8518	6.37395	1.68672	2.00549e-07
FBgn0051869	CG31869	23.8389	36.0936	41.3413	10.8551	11.2193	9.40492	1.68528	1.24009e-07
FBgn0052280	CG32280	44.3854	44.8859	47.0499	14.9358	14.8236	12.7479	1.6804	1.11539e-26
FBgn0033928	Arc2	9.16568	10.0043	6.52116	1.26643	3.81632	2.94182	1.67668	0.000136658
FBgn0037537	CG2767	160.227	176.113	190.637	54.9589	46.1315	64.2967	1.6723	7.25795e-31
FBgn0050108	CG30108	6.80821	6.65585	5.56635	1.80918	1.66081	2.51838	1.67061	6.20471e-09
FBgn0032350	CG6287	210.302	254.032	305.073	78.3778	67.616	96.3224	1.667	1.96259e-16
FBgn0032399	CG6785	4.36945	5.01243	4.65217	1.32673	1.71381	1.38177	1.66219	8.74411e-07
FBgn0016131	Cdk4	62.4729	61.998	61.2095	20.303	18.6752	19.7459	1.66107	3.87411e-56
FBgn0051038	CG31038	68.6918	78.5761	90.7884	30.3943	19.2759	25.6295	1.66106	3.12622e-22
FBgn0032330	Samuel	19.5304	24.1377	22.367	5.60846	8.58672	6.66368	1.66086	5.81093e-14
FBgn0037838	CG4089	14.1042	16.4342	16.8819	4.54306	5.5478	4.90304	1.65973	3.35168e-14
FBgn0000097	aop	90.1122	112.882	101.535	36.847	26.3962	33.3629	1.65666	1.44306e-20
FBgn0000463	Dl	63.7736	70.3589	61.7784	24.9265	18.5869	18.6984	1.65485	2.0549e-19
FBgn0039226	Ude	5.73109	5.25895	3.27074	2.71377	0.830403	1.00289	1.64787	0.00266739
FBgn0015926	dah	31.9274	32.7246	29.6398	9.70927	9.04609	11.3661	1.64765	1.84491e-28
FBgn0030955	CG6891	274.259	281.949	241.791	69.1509	94.8956	91.0405	1.64531	4.67e-33
FBgn0058160	CG40160	131.104	140.533	131.378	47.4408	35.0183	46.4897	1.64461	5.82415e-39
FBgn0086698	frtz	15.3845	19.5978	20.9246	6.05071	5.68914	6.19566	1.64031	3.21673e-16
FBgn0262887	CR43242	14.7748	18.6323	13.3674	4.54306	4.84107	5.63849	1.63888	3.56773e-12
FBgn0004901	Prat	61.3958	63.4155	62.5706	19.6799	18.6222	21.9522	1.63797	8.71269e-61
FBgn0035515	CG14997	80.0523	77.1381	70.0466	19.9613	27.2089	25.8524	1.63748	1.00445e-27
FBgn0039641	CG14511	7.84468	9.01827	8.47142	2.73387	2.50888	2.96411	1.62656	6.64035e-10
FBgn0011837	Tis11	52.6772	53.0825	49.7315	21.8911	13.7812	14.776	1.62399	9.77041e-17
FBgn0000317	ck	29.9358	38.2917	40.1427	13.6493	10.7422	10.8981	1.61851	2.35497e-17
FBgn0085360	CG34331	1.82907	2.42405	2.98633	0.623163	1.07776	0.64631	1.61845	0.0060026
FBgn0036155	CG6163	35.0572	37.1619	39.513	12.2823	11.0603	13.0822	1.61818	2.09869e-38
FBgn0003716	tkv	167.38	171.327	168.372	62.4168	50.0538	52.9528	1.6161	2.0559e-34
FBgn0040340	TRAM	210.424	244.849	303.224	83.3028	76.2734	89.4805	1.60675	1.90073e-22
FBgn0031322	CG5001	19.6727	21.159	21.9404	8.02071	7.68564	4.88075	1.60565	1.57952e-16
FBgn0037696	GstZ1	14.8968	15.7563	13.8956	5.04561	5.14143	4.45731	1.60336	1.4568e-16
FBgn0026570	CG5704	14.1245	17.3586	13.9362	5.0054	4.8234	5.1259	1.60263	4.59062e-16
FBgn0265102	Oseg1	33.9801	31.1223	31.651	10.453	10.3005	11.1433	1.60132	1.85274e-34
FBgn0010246	Myo61F	22.274	26.9521	28.2177	6.77438	12.6504	6.08423	1.59955	2.0947e-10
FBgn0035308	CG15822	18.6565	20.6249	22.6717	7.55836	5.81282	7.10941	1.59728	1.23338e-10
FBgn0020385	pug	30.9926	29.9719	62.6722	8.48305	23.1453	9.20434	1.59718	8.62801e-06
FBgn0034661	CG4386	2.74361	1.95156	2.03151	1.60816	0.300358	0.312012	1.59611	0.00726931
FBgn0032029	CG17292	21.705	22.0835	27.1817	7.61867	8.55138	7.30999	1.59454	6.00569e-18
FBgn0033901	O-fut1	242.433	243.637	214.508	77.1314	75.655	79.6298	1.59187	3.65846e-38
FBgn0261284	bou	102.021	103.803	102.652	37.1485	31.732	33.5858	1.59017	2.09753e-48
FBgn0033724	CG8501	14.8155	14.914	21.1887	2.9952	7.65031	6.30709	1.5858	0.00013689
FBgn0023540	CG3630	34.4678	34.6967	39.3504	15.3177	10.3889	10.4747	1.58449	3.93751e-22
FBgn0052982	CG32982	33.3907	33.2176	36.3032	13.5287	9.52313	11.433	1.57802	3.2908e-21
FBgn0085453	CG34424	14.1855	13.0036	16.9835	4.0003	5.03542	5.81679	1.57278	1.63564e-11
FBgn0003890	betaTub97EF	39.9957	47.9468	55.6026	16.6646	13.7458	17.8738	1.57228	2.43776e-13
FBgn0034500	CG11200	38.1463	34.5118	35.2671	12.021	10.7069	13.6394	1.57086	1.58229e-32
FBgn0052816	CG32816	3.39394	3.06087	2.53939	0.984999	1.1661	0.869175	1.56951	0.000367711
FBgn0030482	CG1673	17.803	19.1869	15.3176	11.4179	2.73856	3.52127	1.56494	0.000140067
FBgn0260386	mtg	18.2704	20.9947	20.3151	8.44285	6.60788	5.10362	1.56244	8.44815e-12
FBgn0037440	CRAT	53.8966	66.4353	77.1569	22.4339	21.0428	23.7797	1.55439	6.40029e-31
FBgn0024234	gbb	193.353	198.135	201.811	63.1605	64.8067	74.1473	1.55379	2.1403e-42
FBgn0034403	CG18190	76.2926	82.2737	73.5205	26.3336	23.6046	29.2177	1.55257	2.90382e-34
FBgn0033438	Mmp2	311.45	328.191	344.362	119.346	89.2771	128.125	1.54706	1.89497e-10
FBgn0031001	CG7884	1.42261	1.84885	1.36111	0.643265	0.406367	0.534877	1.54621	0.000931161
FBgn0261802	CG42748	145.33	145.977	140.764	59.301	45.0538	43.7931	1.54415	8.92571e-30
FBgn0037973	CG18547	31.1755	39.0107	39.0051	9.34744	14.5762	13.5948	1.54068	7.35031e-15
FBgn0031894	CG4496	13.6774	16.9478	13.4689	5.48785	5.37111	4.27902	1.54052	1.13962e-12
FBgn0000591	E(spl)m8-HLH	92.6932	103.72	84.4501	33.108	28.2337	35.4133	1.53799	1.62782e-30
FBgn0036150	Ir68a	1.38196	1.39691	0.914181	0.723673	0.318027	0.222865	1.53798	0.00260145
FBgn0266377	Pde8	28.7164	34.3064	35.1249	12.3225	12.1733	9.31577	1.5364	1.13179e-13
FBgn0261565	Lmpt	48.0436	49.7135	44.7136	22.5143	13.6575	13.0153	1.53411	5.24519e-17
FBgn0014135	bnl	3.63782	3.14304	4.08334	1.84939	1.00708	0.891462	1.53304	0.000295903
FBgn0032694	MESR3	47.2916	59.1426	59.6453	18.2526	17.5091	21.7071	1.53133	2.27645e-14
FBgn0011591	fng	117.955	116.046	104.339	36.2841	35.9547	45.1302	1.52776	6.92775e-24
FBgn0015801	Reg-5	43.0035	50.6174	57.1059	24.8461	13.3571	14.152	1.52552	8.40271e-12
FBgn0038916	dnd	2.60134	2.52676	2.98633	0.30153	1.39578	1.11433	1.52463	0.00647377
FBgn0267348	LanB2	97.5301	108.445	133.917	40.8674	35.937	41.3861	1.52418	4.44373e-26
FBgn0027108	Inx2	599.63	687.505	628.693	245.024	187.689	234.388	1.52205	1.17875e-22
FBgn0267996	CR46263	1.2397	1.52016	0.914181	0.603061	0.28269	0.401158	1.51338	0.000248938
FBgn0036824	CG3902	118.768	139.752	152.953	51.6421	46.9619	45.576	1.51285	2.45323e-17
FBgn0027521	CG3679	41.0322	43.3041	39.0051	14.0915	13.7105	15.4446	1.5126	8.58789e-33
FBgn0035252	CG7970	128.34	132.891	133.694	40.7669	48.9408	48.7184	1.51237	1.22095e-46
FBgn0015904	ara	19.1849	17.0505	18.8321	8.32224	4.96475	6.06194	1.50983	1.79157e-15
FBgn0034179	CG6805	46.9665	47.1251	50.2394	17.7702	14.4349	18.5424	1.50942	4.33871e-37
FBgn0011236	ken	39.0811	36.8537	29.7414	12.6241	10.9189	13.6839	1.50544	9.99166e-09
FBgn0034965	ppk29	10.8118	10.7644	10.0763	3.25653	3.26861	4.65789	1.5028	1.16662e-09
FBgn0016054	phr6-4	16.7665	18.2214	18.4055	7.73928	4.98242	6.17337	1.49938	1.31363e-12
FBgn0262620	CR43144	9.30794	7.23105	5.07879	3.09571	1.78448	2.78582	1.49704	3.80336e-06
FBgn0016032	lbm	26.6028	25.3703	21.8794	9.40774	8.21569	8.62489	1.49232	2.71803e-11
FBgn0037779	CG12811	31.3178	30.6909	42.3774	11.7798	10.5655	14.9766	1.48499	2.92432e-16
FBgn0015919	caup	22.6195	22.1246	22.6514	10.6541	6.92591	6.55224	1.48126	6.69881e-14
FBgn0262169	magu	74.4838	75.2687	68.1979	24.5446	25.9545	27.5907	1.4809	1.15037e-29
FBgn0267910	MRE16	807.25	655.786	630.257	293.007	194.809	265.7	1.47409	4.99354e-10
FBgn0029003	mab-21	151	159.966	161.465	61.09	54.1529	54.8472	1.47379	3.73556e-33
FBgn0010315	CycD	59.648	63.1895	60.9454	20.7855	21.4668	23.9803	1.47278	9.80025e-33
FBgn0052638	CG32638	41.6418	45.3379	45.6278	15.3981	17.4385	15.244	1.46291	2.80152e-21
FBgn0000256	capu	60.3797	64.3194	62.9973	23.7003	25.0358	19.3893	1.46131	2.77397e-21
FBgn0031885	Mnn1	42.028	44.2286	40.4271	17.6094	15.2829	13.1268	1.46005	6.25762e-27
FBgn0086347	Myo31DF	48.3484	47.7208	43.1291	17.3882	17.2088	16.0463	1.4581	1.39837e-35
FBgn0003396	shn	21.0546	22.33	22.5701	9.12632	8.039	6.81968	1.45804	1.0373e-18
FBgn0261575	tobi	1.36164	1.04768	1.44238	0.50255	0.388699	0.51259	1.45593	0.000350436
FBgn0033447	dila	1.64616	1.91048	2.39719	0.703571	0.901075	0.557163	1.45375	0.00189808
FBgn0038741	CG17186	61.9242	51.5212	49.7924	8.9655	24.6647	26.0975	1.45041	3.86708e-05
FBgn0261547	Exn	56.437	62.8198	69.9247	25.6904	20.9898	22.6208	1.44892	8.70142e-19
FBgn0032147	IP3K1	5.48721	6.49151	6.82589	1.44735	2.50888	2.94182	1.44672	2.01672e-05
FBgn0001084	fy	25.0989	27.2397	25.4346	9.84999	8.58672	10.1181	1.44633	3.81683e-20
FBgn0004647	N	121.389	117.648	125.04	52.3457	37.2091	44.2388	1.44433	1.12157e-12
FBgn0031401	papi	58.8554	59.4097	58.2232	23.258	20.2124	21.5288	1.44131	2.77911e-35
FBgn0037534	CG2781	8.16985	10.066	9.85285	4.82448	2.84457	2.67438	1.44049	0.000216629
FBgn0010226	GstS1	340.085	379.178	365.612	114.32	132.158	156.808	1.42776	1.22931e-27
FBgn0030396	CG2556	43.3083	47.4949	43.4541	6.9955	33.3928	9.49407	1.42742	0.000529172
FBgn0267296	CR45732	6.21884	6.57368	4.81469	1.88959	2.36753	2.3178	1.41977	6.23184e-06
FBgn0024194	rasp	52.2911	49.8573	42.2352	16.2625	17.4208	20.4145	1.41682	6.30253e-24
FBgn0045761	CHKov1	30.9113	34.3886	51.8036	12.6844	19.2936	11.8564	1.41643	6.52291e-10
FBgn0267967	corolla	5.77173	5.11515	3.352	1.0252	2.65022	1.6492	1.41514	0.00149306
FBgn0027528	goe	112.61	122.948	128.717	45.2898	42.3152	49.0304	1.41496	2.48446e-29
FBgn0034530	Rcd6	6.52369	7.16942	8.30889	3.0153	2.36753	2.87496	1.41452	4.16e-08
FBgn0260450	CalpC	56.5793	58.3414	58.7108	22.0318	19.3113	23.958	1.41174	3.06417e-30
FBgn0031126	Cyp6v1	40.8492	41.4758	44.4292	13.6091	19.6116	14.5085	1.4078	6.63537e-17
FBgn0053111	CG33111	48.9784	52.4457	52.0271	19.7	19.4173	18.9213	1.40238	2.79144e-44
FBgn0037046	CG10581	12.4783	9.42913	11.9453	5.14612	1.81982	5.86136	1.40198	0.000208134
FBgn0085408	Shroom	58.6725	66.9489	79.29	14.775	50.4072	12.4805	1.39895	0.000164838
FBgn0023000	mth	104.013	100.598	98.1831	36.4048	39.8593	38.578	1.39855	4.66688e-24
FBgn0030451	CG15717	13.5961	11.6272	12.2094	4.40234	4.75273	5.1259	1.39003	6.35585e-07
FBgn0030799	CG4872	13.4742	14.154	15.1145	5.46775	4.75273	6.10651	1.3896	2.2792e-11
FBgn0036587	CG4950	3.94266	3.67715	3.18948	0.844285	1.97883	1.29262	1.389	0.00578108
FBgn0029750	CG3323	4.75558	4.45778	3.47389	1.74888	1.85515	1.27033	1.37678	0.00117083
FBgn0051092	LpR2	49.2833	51.5829	50.5441	21.7705	16.6964	19.991	1.37338	1.34124e-16
FBgn0032864	CG2493	278.446	275.478	278.805	101.756	97.8992	121.974	1.37271	1.17239e-37
FBgn0053970	CG33970	2.31682	3.10196	3.18948	1.18602	0.848071	1.29262	1.37264	0.00103692
FBgn0033153	Gadd45	23.9811	22.0835	26.816	7.85989	12.5267	7.73343	1.37259	1.1183e-06
FBgn0000053	ade3	115.577	106.165	220.907	52.8884	60.7784	57.4101	1.37145	5.35338e-09
FBgn0033633	CG7759	0.914535	0.883339	1.42206	0.703571	0.318027	0.222865	1.36377	0.0087584
FBgn0039827	CG1544	12.3767	15.859	22.8749	6.35224	6.67856	6.84197	1.36257	5.87206e-08
FBgn0019830	colt	101.351	119.312	131.987	42.0735	45.5485	49.6321	1.36153	4.32017e-28
FBgn0061492	loj	75.7845	81.1439	88.3302	29.2283	30.1949	36.1488	1.36008	7.94063e-25
FBgn0051044	CR31044	11.889	14.5443	19.4416	6.07081	5.74215	6.10651	1.35605	5.8556e-08
FBgn0264501	CR43900	1.36164	0.986052	0.873551	0.40204	0.512376	0.334298	1.35529	0.00459324
FBgn0026144	CBP	182.562	214.343	209.104	86.2176	65.0011	86.4049	1.3508	7.44163e-14
FBgn0028369	kirre	19.5101	22.1246	19.015	10.7948	5.9365	7.06483	1.35002	2.56708e-08
FBgn0040373	CG3038	97.7943	92.9149	86.9488	34.4348	35.2833	39.4026	1.34765	6.39615e-29
FBgn0010051	Itp-r83A	27.4157	29.4583	31.5697	14.0111	11.82	9.13748	1.33764	3.0436e-13
FBgn0020493	Dad	48.9784	51.7883	52.3318	23.7003	19.4173	17.6064	1.33377	4.98609e-17
FBgn0027547	CG1927	91.5348	99.2832	107.63	44.1641	37.5978	36.6614	1.33342	9.08282e-31
FBgn0038912	CG6656	18.9614	20.2757	19.5432	5.16622	10.4772	7.66657	1.33236	2.4015e-10
FBgn0035499	Chd64	297.122	297.459	273.625	54.3157	232.248	58.569	1.33074	0.00107414
FBgn0010105	comm	59.6074	63.5593	60.2344	25.8713	22.1382	24.9609	1.32995	2.55172e-23
FBgn0004364	18w	76.6584	86.6494	86.9894	39.018	27.3503	33.6081	1.32421	6.18969e-14
FBgn0025628	CG4199	106.655	100.269	96.5173	45.2697	36.2904	39.6478	1.32406	1.06417e-21
FBgn0050499	CG30499	114.195	113.088	108.442	37.6913	47.3153	49.1641	1.32323	1.92983e-27
FBgn0033879	CG6543	195.507	214.261	218.957	75.8449	89.5421	86.0929	1.32189	1.26213e-30
FBgn0045842	yuri	19.5914	20.3579	22.0216	11.9004	5.90116	6.99797	1.32148	1.2898e-07
FBgn0004914	Hnf4	23.4324	25.1854	26.5316	8.86499	14.1168	7.06483	1.32016	4.85602e-09
FBgn0037518	CG2641	7.01144	7.14888	6.46022	3.49775	2.59722	2.18408	1.31492	1.65538e-05
FBgn0052773	CR32773	1.28035	1.06822	1.36111	0.643265	0.547712	0.289725	1.3136	0.00392717
FBgn0051475	CG31475	17.9452	16.9683	12.311	8.32224	5.05309	5.63849	1.31239	3.8612e-05
FBgn0030334	Karl	1.89004	1.84885	2.72223	0.763877	0.812734	1.02518	1.31179	0.00299019
FBgn0086673	CG13272	3.6175	4.10855	3.16916	1.60816	1.57246	1.20347	1.30956	0.000113938
FBgn0001235	hth	210.465	229.339	214.447	117.074	76.079	71.7627	1.30427	3.11823e-12
FBgn0010397	LamC	37.1911	35.6211	27.3645	18.2526	14.3642	7.95629	1.303	5.15306e-07
FBgn0051687	CG31687	4.51171	4.86863	4.55059	1.80918	2.15551	1.67149	1.30217	3.40496e-05
FBgn0036801	MYPT-75D	27.3548	31.4304	30.0258	11.7195	12.0673	12.2353	1.30171	4.85022e-14
FBgn0030927	CG15046	5.04011	4.74538	5.05847	2.43234	1.66081	1.93893	1.29934	1.11755e-05
FBgn0033079	Fmo-2	3.23136	2.71164	2.43782	1.26643	1.00708	1.13661	1.29663	0.00016448
FBgn0028997	nmdyn-D7	22.0098	20.9536	18.6696	8.10111	9.32878	7.64428	1.29593	1.91123e-14
FBgn0033919	CG8547	60.1358	56.8418	42.804	36.4852	14.0638	14.5308	1.29575	0.000100655
FBgn0027581	CG6191	2.09327	1.93102	2.33624	0.723673	1.27211	0.57945	1.29475	0.00363875
FBgn0028506	CG4455	147.647	144.703	139.484	64.1656	52.333	59.6611	1.29382	3.61108e-30
FBgn0020381	Dredd	75.7235	73.6252	82.7436	31.138	31.3963	32.2486	1.29204	6.40157e-32
FBgn0034219	mthl4	18.2094	17.79	18.954	8.48305	7.95066	6.08423	1.28565	2.48982e-10
FBgn0031610	CG15436	20.7701	22.6381	18.1617	7.63877	7.86232	9.80608	1.2838	3.22303e-14
FBgn0050000	GstT1	61.5584	61.1969	58.4467	22.9766	24.3114	27.2119	1.28254	4.24571e-19
FBgn0037963	Cad87A	58.3067	64.7508	72.9923	32.3039	24.7001	23.6237	1.28174	4.27419e-13
FBgn0050380	CG30380	1.38196	1.35582	1.46269	0.482448	0.724394	0.51259	1.28045	0.00713926
FBgn0035089	Phk-3	51.6001	34.6967	31.9557	28.9067	5.12376	14.6868	1.2796	0.00179954
FBgn0031888	Pvf2	7.70242	7.21051	6.0336	3.05551	2.79157	2.78582	1.27802	0.000133548
FBgn0035076	Ance-5	2.60134	3.43064	3.27074	1.32673	1.51946	0.980608	1.27748	0.0067594
FBgn0036331	CG14117	16.2381	17.6462	15.0332	5.86979	7.65031	6.68596	1.27429	4.51048e-11
FBgn0034021	CG8180	16.7258	20.7893	19.6244	7.65887	7.933	8.1123	1.2691	1.91437e-05
FBgn0000524	dx	57.636	58.6907	55.826	25.1275	21.3078	25.3175	1.2632	2.89109e-24
FBgn0032805	CG10337	5.67012	6.69694	6.39927	1.46745	3.6043	2.74124	1.26177	0.000619246
FBgn0039265	CG11790	166.283	160.069	157.646	65.0702	65.0894	71.7849	1.26121	6.13505e-32
FBgn0027342	fz4	32.1713	30.9169	33.6012	14.6544	12.9684	12.7256	1.26061	2.19304e-24
FBgn0037228	CG1092	3.25168	4.23181	3.10822	1.28653	1.85515	1.27033	1.25893	0.000850849
FBgn0050159	CG30159	91.2097	91.518	88.6959	35.0177	39.3823	39.0237	1.25872	1.77581e-29
FBgn0039877	CG2118	60.4813	62.3884	60.2141	23.8209	27.0323	25.7187	1.25718	3.16508e-37
FBgn0039068	CG13827	19.1646	18.7145	19.0759	6.75428	9.61147	7.46599	1.25519	5.34705e-11
FBgn0032446	CG5780	10.9744	10.3946	10.4014	4.50285	4.64672	4.18987	1.25067	8.91989e-10
FBgn0267796	CG46121	1.70713	1.54071	1.13765	0.864387	0.406367	0.57945	1.24558	0.00309478
FBgn0035724	CG10064	3.73943	4.35506	4.20523	1.70867	1.44879	2.05036	1.24155	9.0951e-05
FBgn0037215	beta-Man	95.5791	99.2626	109.925	35.6208	48.5521	44.7068	1.24145	3.07283e-18
FBgn0015399	kek1	76.9226	86.6494	75.5317	42.9178	28.163	30.0868	1.24093	5.72939e-13
FBgn0263256	CG43394	22.5179	23.4804	18.5071	12.3828	7.1556	7.778	1.23965	3.64968e-07
FBgn0038197	foxo	25.0989	26.8494	28.1771	10.8551	11.9083	11.1656	1.23928	2.88904e-11
FBgn0040296	Ocho	30.3626	31.6358	26.5722	13.4684	11.8907	12.4805	1.22695	7.39138e-12
FBgn0034729	CG10344	3.63782	4.58104	3.67704	1.28653	1.76681	2.02808	1.22694	0.000190148
FBgn0004797	mdy	35.6872	31.6564	25.1095	12.4029	11.449	15.7343	1.22474	6.74232e-12
FBgn0033978	Cyp6a23	2.54038	2.42405	2.09246	0.984999	1.37812	0.64631	1.22147	0.00438568
FBgn0004654	Pgd	60.3593	69.8043	78.3149	26.2934	31.3963	31.7806	1.22036	3.8685e-19
FBgn0004360	Wnt2	20.2417	23.8912	31.1025	11.7597	9.82349	10.7421	1.21882	3.0068e-08
FBgn0016059	Sema-1b	163.58	173.627	164.248	85.2326	57.9692	72.409	1.21789	7.7857e-18
FBgn0029944	Dok	21.4814	21.4466	18.4055	9.60876	6.97892	9.96208	1.20909	8.03414e-09
FBgn0040091	Ugt58Fa	32.4558	32.5808	36.486	12.9658	14.5409	16.5366	1.20544	4.37937e-20
FBgn0031799	Pez	21.1359	22.0835	23.8297	9.9304	9.91183	9.22663	1.20505	1.20236e-15
FBgn0031829	Osm6	2.01198	2.1159	2.47845	1.24633	0.812734	0.824602	1.19408	0.00215948
FBgn0001149	GstD1	423.796	421.722	407.908	237.324	169.42	142.5	1.19031	1.00809e-10
FBgn0263975	CR43727	2.76393	2.1159	2.29561	0.824183	1.27211	1.04747	1.18603	0.000825861
FBgn0030057	Ppt1	34.0817	32.0672	32.3823	14.2925	13.5161	15.5337	1.18572	6.46273e-24
FBgn0000562	egl	33.7159	37.6754	39.4723	15.7801	18.4279	14.5977	1.18244	1.44211e-16
FBgn0265800	CR44589	1.64616	0.903881	1.11733	0.442244	0.512376	0.668596	1.17592	0.00734073
FBgn0260720	CR42547	7.17402	7.35431	7.47597	3.23642	2.87991	3.63271	1.17513	3.94033e-05
FBgn0030675	CG8191	8.41373	8.73067	8.91835	3.75908	4.36403	3.40984	1.17373	1.62985e-07
FBgn0029945	CG18155	3.21104	2.56784	3.69736	0.864387	1.25444	2.09493	1.17154	0.0037831
FBgn0028394	CG17834	17.6404	16.4547	18.4462	5.20642	13.1451	4.9699	1.16987	0.00118132
FBgn0003087	pim	58.4286	52.3224	43.0478	21.8107	20.3007	26.4987	1.16524	2.46612e-14
FBgn0033402	Myd88	28.7571	31.7591	34.6576	12.6241	17.7565	12.0124	1.16506	1.27325e-11
FBgn0262731	pncr013:4	32.9029	33.156	29.8429	15.5188	12.0497	15.3109	1.16182	1.39753e-09
FBgn0053099	CG33099	4.12557	4.99189	5.81013	1.62826	3.5513	1.47091	1.16118	0.00292101
FBgn0264491	how	49.4459	56.1639	56.3948	27.7006	20.8661	23.9803	1.15916	2.56158e-08
FBgn0035812	CG7457	19.632	21.3028	21.0871	8.32224	9.9295	9.53864	1.15758	2.4403e-15
FBgn0010504	kermit	24.6112	28.1847	28.7053	6.9955	20.7954	8.71404	1.15703	7.79346e-05
FBgn0034436	CG11961	93.9939	94.6405	90.5446	38.7768	46.0432	40.4278	1.15603	3.75129e-20
FBgn0261397	didum	43.1051	44.8448	48.9595	23.1776	19.9473	18.2972	1.15602	5.41412e-16
FBgn0000394	cv	26.4402	24.487	23.1796	12.021	9.61147	11.6559	1.15562	2.94279e-15
FBgn0037960	mthl5	42.0889	44.9476	48.6345	19.9613	17.5621	23.4454	1.15526	3.03034e-20
FBgn0032160	CG4598	100.03	111.732	115.045	42.8374	48.234	56.1175	1.15102	1.71896e-19
FBgn0020513	ade5	115.455	116.806	199.799	58.0546	67.0506	69.4894	1.15076	1.6464e-10
FBgn0004456	mew	43.979	42.2154	43.0681	23.4993	14.5409	20.5259	1.14307	5.85616e-13
FBgn0263143	vret	16.5226	15.1195	13.9768	5.76928	8.53371	6.41852	1.13629	2.72732e-09
FBgn0038660	CG14291	62.0055	66.2915	78.518	28.8062	28.004	37.3522	1.13579	5.89071e-16
FBgn0024912	agt	15.2423	14.154	10.3201	6.49295	5.26511	6.37395	1.13174	8.38494e-07
FBgn0037720	CG8312	16.99	21.7137	20.1526	8.9655	9.94716	7.97858	1.12879	4.36394e-09
FBgn0002735	E(spl)mgamma-HLH	110.801	128.105	109.58	49.069	51.5026	59.1708	1.12548	1.50308e-13
FBgn0266805	CR45267	2.35747	2.48567	2.31593	1.32673	0.95408	1.00289	1.12299	0.00867453
FBgn0028978	trbl	48.4907	51.172	45.4653	17.8305	25.7955	22.9997	1.12248	1.43428e-18
FBgn0039642	CG11882	68.834	66.8256	66.1055	31.0576	25.3361	36.3493	1.12234	1.15691e-17
FBgn0000723	FER	97.2253	93.2436	96.6798	38.9577	47.4213	45.5537	1.12188	1.56122e-12
FBgn0053113	Rtnl1	368.598	382.301	400.594	188.698	160.868	179.786	1.12126	1.37577e-19
FBgn0033451	CG1665	52.0269	55.7941	56.8011	20.8659	24.8591	30.1091	1.11879	4.89649e-16
FBgn0050001	CG30001	21.2579	20.7071	15.7036	8.06091	9.2051	9.29349	1.11833	1.18626e-09
FBgn0014032	Sptr	50.0352	54.7465	48.9595	22.7756	23.3573	24.7603	1.11693	4.74048e-20
FBgn0051472	sgll	77.0445	78.7609	75.999	35.6007	37.4918	33.7641	1.11666	2.62343e-32
FBgn0038804	CG10877	16.1771	15.0168	14.9316	4.40234	9.78815	7.06483	1.11638	0.00011029
FBgn0263112	Mitf	60.7455	59.8205	58.7514	30.6556	26.3609	25.8301	1.11389	4.46709e-15
FBgn0015239	Hr78	94.1362	108.137	116.914	51.3205	47.2623	49.075	1.11216	6.18395e-14
FBgn0035085	CG3770	12.3767	12.983	15.7036	6.11101	6.00717	6.9534	1.10704	1.53428e-08
FBgn0053062	CG33062	8.23082	8.38145	7.1103	4.40234	3.30394	3.32069	1.10473	0.00025484
FBgn0023477	Taldo	234.507	235.009	251.339	99.3643	114.419	121.484	1.10445	4.13101e-24
FBgn0032897	CG9336	56.7622	63.2101	65.943	41.1287	20.4244	25.0055	1.1029	0.00206024
FBgn0034194	CG15611	15.4861	18.1598	14.0581	6.11101	8.90474	7.19855	1.1013	7.39169e-07
FBgn0259227	CG42327	23.1479	24.487	25.1095	10.4329	13.2864	10.1627	1.10106	5.64152e-09
FBgn0014343	mirr	32.0494	32.0056	37.2783	18.7552	15.0179	13.4834	1.10013	2.7032e-10
FBgn0035541	CG15019	120.475	111.486	106.776	48.4057	56.4144	53.7774	1.09467	2.00782e-16
FBgn0034025	GalNAc-T1	63.7126	63.3333	64.2568	28.1629	29.5941	31.9143	1.09343	1.94386e-26
FBgn0033540	Elp2	82.8772	85.8276	88.9803	27.2382	42.5095	51.4819	1.08805	3.15905e-09
FBgn0264090	CG43759	43.6741	48.2344	48.0453	26.1125	18.9226	20.8825	1.08637	1.11235e-10
FBgn0031904	CG5149	45.4829	52.6305	51.9865	24.1827	22.0145	24.5598	1.08523	5.31476e-14
FBgn0039688	Kul	45.3	48.6042	49.122	31.1581	18.0038	18.431	1.0813	5.94128e-07
FBgn0033574	Spn47C	11.2183	12.5311	14.2003	5.56826	5.75981	6.6191	1.08033	0.000950355
FBgn0034438	CG9416	57.4735	72.9268	93.0027	39.018	28.1277	38.5557	1.07977	0.000100434
FBgn0261258	rgn	105.029	114.629	112.16	58.7783	49.9302	48.3618	1.07892	1.02545e-10
FBgn0014342	mia	13.1287	16.5575	11.925	5.9904	9.38178	4.34588	1.07467	7.70625e-05
FBgn0001125	Got2	176.282	180.879	180.195	80.0864	84.8247	90.2382	1.07461	6.35101e-24
FBgn0032801	CG10165	11.0557	11.1342	9.5278	5.70897	4.7704	4.59103	1.07301	6.5593e-06
FBgn0029823	CG3011	195.487	195.875	232.568	83.6244	111.08	103.566	1.06468	5.42681e-14
FBgn0003169	put	95.3759	95.8114	91.5807	48.5464	41.5025	45.264	1.06341	1.08192e-12
FBgn0037723	SpdS	13.0474	12.1819	12.4938	5.34714	6.23685	6.48538	1.06178	2.83461e-07
FBgn0034985	CG3328	42.5767	46.9197	60.2141	24.1425	24.6117	23.022	1.06036	5.00957e-11
FBgn0031413	CG9967	13.3725	14.9757	13.6315	6.51305	6.69623	6.93111	1.05952	1.17468e-09
FBgn0264273	Sema-2b	89.6041	103.145	90.1789	61.6931	36.6791	37.7534	1.05548	1.30129e-06
FBgn0035160	hng3	59.8513	68.7361	71.9562	31.9421	32.0853	33.0287	1.04703	6.76888e-13
FBgn0023170	RpL39	1352.7	1231.05	1133.91	579.4	583.844	639.936	1.04385	9.12536e-08
FBgn0015295	shark	28.7571	32.889	30.0461	14.2121	15.654	14.5977	1.04359	7.76293e-15
FBgn0262890	CG43245	2.35747	2.09536	2.13309	0.904591	1.23677	1.04747	1.04254	0.00408512
FBgn0040233	cana	20.6075	18.3241	21.0262	9.32734	9.80582	9.98437	1.04199	5.60821e-12
FBgn0002633	E(spl)m7-HLH	90.6	84.328	83.2921	41.973	38.2515	45.5314	1.03857	4.56616e-25
FBgn0000459	disco	14.6326	17.9749	16.0286	8.76448	7.45596	7.46599	1.03773	1.12097e-05
FBgn0031148	Cbs	132.039	157.748	153.826	70.1359	67.51	78.4709	1.03765	3.02098e-15
FBgn0051076	CG31076	13.2709	12.3462	20.5386	3.81938	11.0073	7.68886	1.03465	0.00562472
FBgn0000261	Cat	254.647	311.058	438.97	150.343	189.314	150.88	1.03424	1.37569e-05
FBgn0263102	psq	221.094	226.422	199.048	119.185	89.7895	107.065	1.03276	6.85263e-10
FBgn0002022	Catsup	136.408	157.09	163.964	74.3574	67.2096	82.215	1.0318	1.25247e-16
FBgn0052641	CG32641	11.5638	10.2098	10.9092	4.74408	4.57605	6.68596	1.03123	6.63153e-05
FBgn0035537	CG11342	10.1005	10.7233	9.16213	5.10591	4.7704	4.81389	1.02909	2.94364e-06
FBgn0003391	shg	155.166	163.007	170.18	91.3436	70.0718	78.0029	1.02844	4.08454e-10
FBgn0037370	CG1236	95.1117	90.6552	158.133	54.3358	53.8702	60.4634	1.02786	2.06694e-08
FBgn0004057	Zw	19.5914	19.5567	21.8591	7.9202	13.3041	8.66946	1.0268	2.89226e-08
FBgn0053193	sav	36.3579	35.8677	42.032	18.6346	18.3925	19.1441	1.02454	2.49111e-18
FBgn0000351	cort	7.98694	9.05936	8.28858	3.47765	4.15201	4.83618	1.02357	3.63502e-05
FBgn0037235	CG1103	102.855	104.85	94.7295	47.3	49.8418	51.6379	1.0235	1.34985e-23
FBgn0283450	Glo1	62.1681	61.5872	62.7129	28.2835	33.1984	30.2874	1.02245	1.32084e-16
FBgn0039993	CG17691	138.684	128.495	121.505	60.9091	61.4145	69.1106	1.02191	1.21267e-16
FBgn0027601	pdgy	130.413	128.803	151.084	57.6325	81.6445	63.2046	1.01844	2.31997e-16
FBgn0038903	RpI12	13.3116	13.5377	13.1033	5.66877	7.29694	6.77511	1.01616	9.97414e-09
FBgn0033101	CG9436	36.9472	40.2022	44.5308	18.1923	20.548	21.4842	1.01466	1.79416e-07
FBgn0051495	CG31495	9.57214	11.3191	9.58875	5.40744	5.10609	4.59103	1.01189	8.72572e-06
FBgn0031144	CG1529	23.0056	24.3637	23.1186	12.7246	11.0249	11.2993	1.00802	1.69494e-12
FBgn0022981	rpk	4.20686	3.47173	4.0224	1.74888	1.71381	2.36237	1.0076	0.00267544
FBgn0003444	smo	36.8863	42.2565	39.4317	22.1323	17.0851	19.8573	1.00551	6.1904e-10
FBgn0038279	Sdr	44.4261	42.4413	36.2625	15.5791	22.1382	23.6237	1.00529	1.03714e-07
FBgn0046685	Wsck	39.7721	39.2778	41.7476	20.5242	18.3219	21.4397	1.00356	2.95219e-19
FBgn0033459	CG12744	9.53149	9.3675	11.0108	4.86469	4.32869	5.74993	1.00275	1.48544e-06
FBgn0004863	C15	6.27981	7.47756	6.41959	3.57816	3.07426	3.4767	0.994347	0.000268392
FBgn0037930	CG14715	88.5677	91.1071	89.9961	42.8776	42.1385	50.4122	0.994174	8.40952e-21
FBgn0035811	CG12262	4.20686	5.56709	6.60242	1.97	3.993	2.25094	0.992072	0.00695281
FBgn0039130	CG5854	111.329	119.21	111.104	49.652	67.7397	54.4014	0.991335	3.23451e-16
FBgn0042650	disco-r	17.8639	21.9397	22.1029	12.0813	8.78107	10.341	0.988435	0.00205819
FBgn0010391	Gtp-bp	139.965	159.247	196.244	78.4783	81.7858	89.6365	0.987456	1.03904e-10
FBgn0029771	CG12730	30.0577	28.4517	27.6489	14.976	13.9578	14.5308	0.987316	4.5384e-16
FBgn0031766	CG9117	5.67012	5.71089	5.34288	1.97	3.14493	3.32069	0.986934	0.000651658
FBgn0032120	CG33298	36.7237	37.7781	38.9238	19.6799	21.0781	16.5143	0.98461	3.19996e-14
FBgn0034753	CG2852	1860.96	2045.57	2201.9	911.184	987.49	1194.85	0.981562	6.56831e-12
FBgn0053052	CG33052	34.2239	33.9777	34.0279	16.2826	17.1381	18.3864	0.980968	9.38098e-19
FBgn0260722	CR42549	66.2124	65.0384	59.9906	32.2235	36.3964	28.2593	0.980139	5.62173e-18
FBgn0023537	CG17896	143.928	157.892	158.255	85.2125	71.6266	76.5988	0.97888	1.95783e-13
FBgn0047178	CG32147	16.6039	17.1121	12.9814	8.04081	8.12734	7.57742	0.974992	3.36835e-08
FBgn0261800	LanB1	151.711	157.481	178.936	75.1614	81.6445	91.6645	0.974272	7.09687e-12
FBgn0001250	if	32.8623	34.2448	37.3799	21.9112	15.4773	15.8457	0.9729	9.04879e-09
FBgn0037856	Leash	41.6825	38.4971	41.5242	22.0318	18.9933	20.9939	0.972816	5.20819e-10
FBgn0021764	sdk	87.897	96.7359	97.0251	52.5869	40.2304	50.8133	0.971826	1.53225e-09
FBgn0032521	CG7110	55.2583	54.9313	52.7381	24.8059	28.2337	30.1983	0.969116	5.77386e-17
FBgn0003082	phr	55.8679	53.6782	56.8011	14.4936	31.4316	39.0683	0.968892	0.000342187
FBgn0039294	Cad96Cb	5.914	7.86788	9.04024	3.77918	4.02834	3.85557	0.967822	0.00277315
FBgn0021765	scu	224.793	240.165	276.753	112.209	132.493	135.569	0.963827	4.58267e-14
FBgn0022708	Adk2	3.59717	3.06087	2.86444	1.64837	1.32511	1.91664	0.962933	0.00755596
FBgn0003062	Fib	273.202	253.477	267.327	121.778	139.031	146.556	0.962861	1.76691e-17
FBgn0004087	Dhfr	56.1118	52.2197	48.2891	23.439	27.5093	29.5297	0.960721	6.00889e-11
FBgn0000370	crc	1228.79	1280.1	1183.5	607.322	640.576	649.318	0.96067	3.38904e-18
FBgn0013672	mt:ATPase6	1562.47	1374.31	1283.04	687.027	658.138	823.153	0.960612	0.000166163
FBgn0087007	bbg	64.0581	78.1241	92.4542	37.9928	37.1561	45.6205	0.958399	2.26068e-08
FBgn0033127	Tsp42Ef	59.3432	59.7383	54.729	30.4546	29.3645	29.6411	0.958171	1.20844e-16
FBgn0003401	shu	7.865	9.20316	9.14181	4.08071	4.52304	4.92533	0.954314	1.57469e-06
FBgn0010053	Jheh1	8.69825	9.12098	9.69032	4.90489	5.6008	3.67728	0.953137	7.37339e-05
FBgn0016672	Ipp	94.38	90.6757	99.1582	47.6016	51.7853	47.7823	0.949226	5.44056e-20
FBgn0035203	CG9149	49.8117	51.5418	56.0089	26.595	26.7496	28.1702	0.94906	5.98414e-13
FBgn0035267	CG13921	37.8618	39.6681	45.384	24.8059	19.9473	19.0327	0.946158	1.37969e-09
FBgn0040786	CG14104	13.7384	13.702	11.5593	7.79958	5.45946	7.08712	0.939604	1.70342e-05
FBgn0030797	CG13004	5.99529	6.26554	8.30889	3.35704	4.62905	2.71896	0.939463	0.00317778
FBgn0066084	RpL41	3383.15	3013.97	2749.57	1700.07	1343.06	1726.94	0.939247	8.76256e-08
FBgn0266719	Unc-13-4B	23.3105	22.5354	22.2451	13.207	11.4843	10.8535	0.937405	3.0126e-10
FBgn0036373	Tgi	74.1587	76.1725	79.4525	38.9979	40.8841	40.2272	0.935837	5.27476e-15
FBgn0035298	SCOT	37.0895	39.3188	35.2671	18.7954	19.7	19.9019	0.935274	3.46266e-15
FBgn0034628	Acox57D-p	14.7748	16.0234	17.0038	5.40744	10.7776	8.80318	0.93483	0.000168714
FBgn0036929	CG7668	85.8037	89.587	88.3099	42.2745	45.3011	50.4567	0.933985	1.99139e-08
FBgn0011824	CG4038	92.2461	89.587	91.4181	41.9931	47.8807	53.51	0.930576	1.13694e-15
FBgn0020257	Ppa	147.403	150.558	136.782	86.8005	69.0648	72.3421	0.929829	1.24176e-08
FBgn0261648	salm	22.3756	25.1033	25.7596	15.2775	12.085	11.1878	0.925497	2.91118e-07
FBgn0032390	dgt2	62.1884	58.4236	58.7108	30.8767	28.7284	34.9453	0.92395	2.83823e-13
FBgn0051360	CG31360	24.6315	24.7335	21.6763	13.3678	10.4772	13.6394	0.923223	1.82289e-07
FBgn0034970	yki	63.4688	61.7104	65.8008	32.0627	35.2479	33.4521	0.922174	7.32204e-19
FBgn0261975	CG42806	107.793	111.588	101.596	55.4213	52.0857	61.912	0.922148	1.33173e-13
FBgn0003525	stg	176.14	186.59	153.4	93.3739	81.3795	98.1276	0.91961	1.01522e-11
FBgn0033183	CG1620	122.649	130.755	121.2	66.1758	61.6618	70.626	0.916792	5.52018e-21
FBgn0029791	CG4096	34.2849	35.806	35.9172	15.4384	20.9014	19.9019	0.914239	6.34079e-06
FBgn0086253	rumi	84.5234	79.9113	75.8974	41.3298	40.7074	45.576	0.913544	1.58853e-16
FBgn0039283	danr	89.4822	96.3455	91.9057	51.823	44.6474	50.9916	0.913361	0.00441087
FBgn0000119	arr	65.0133	73.8923	65.0897	44.6868	29.1701	34.4773	0.913229	8.8804e-08
FBgn0033381	GstE13	91.3519	98.708	91.1541	45.9733	51.1493	52.2842	0.912432	2.96387e-19
FBgn0029969	CG10932	53.9779	62.6349	56.984	28.0825	30.9016	33.3852	0.910322	7.26879e-08
FBgn0014141	cher	52.5147	53.4523	57.1465	35.4399	30.2479	21.1054	0.909739	3.45335e-06
FBgn0035911	CG6638	24.6721	25.1649	21.5137	11.2973	14.3112	12.369	0.908842	7.44155e-09
FBgn0033075	Pld	20.8921	24.7746	24.236	7.9805	22.4562	6.75282	0.908801	0.00556181
FBgn0026263	bip1	116.329	133.672	132.516	62.3565	62.1919	79.2509	0.908634	7.43808e-11
FBgn0034902	CG5532	158.946	150.188	146.777	78.1566	79.4713	85.3129	0.908226	6.00034e-15
FBgn0034723	CG13506	38.7357	37.6343	30.9603	19.8407	21.1841	16.2246	0.905646	5.34948e-10
FBgn0038830	CG17272	63.9768	66.2093	66.5727	31.8416	35.9193	37.6865	0.900034	2.98377e-18
FBgn0021944	Coprox	57.4125	58.5674	58.3451	29.4495	31.0429	33.1401	0.896916	3.53054e-17
FBgn0004652	fru	41.2151	38.0452	26.4909	22.6349	17.3324	16.8263	0.896758	0.00180363
FBgn0052579	CG32579	12.9051	14.8524	13.6924	6.45275	6.50188	9.33806	0.896552	4.40823e-06
FBgn0031832	CG9596	50.7872	52.4251	49.6096	24.7858	25.4245	32.0703	0.894047	2.46032e-13
FBgn0031878	sip2	133.746	132.357	120.713	63.5023	67.9517	76.7548	0.893754	2.43533e-12
FBgn0052179	Krn	20.8921	22.7203	20.051	10.8752	12.6857	10.7421	0.890766	1.62136e-10
FBgn0028479	Mtpalpha	286.026	329.259	373.169	159.912	172.865	200.356	0.890746	1.13909e-11
FBgn0010441	pll	24.1844	24.8362	26.1456	11.9406	14.9119	13.7285	0.888715	1.52638e-08
FBgn0003660	Syb	199.511	213.295	207.844	97.2737	127.511	110.541	0.888064	3.48461e-12
FBgn0015766	Msr-110	234.649	248.218	247.113	151.851	123.377	119.545	0.886813	2.70122e-09
FBgn0035083	Tina-1	265.5	233.263	216.113	124.311	126.857	136.995	0.881076	5.56958e-13
FBgn0033853	CG6145	32.9842	34.9227	41.4023	16.7852	27.2619	15.3109	0.879382	1.43917e-06
FBgn0010314	Cks30A	131.998	125.722	101.088	62.7786	59.4003	72.9216	0.879242	3.68311e-11
FBgn0050338	CG30338	3.75976	3.32793	3.51452	1.92979	1.87282	1.96122	0.878864	0.00139006
FBgn0085446	CG34417	65.9888	72.7008	80.834	50.2148	48.5167	20.6596	0.878171	0.000255875
FBgn0004569	aos	36.744	42.8522	37.7049	21.7303	17.1204	25.2952	0.871842	1.8726e-08
FBgn0267911	trol	60.9893	49.7135	100.844	39.6613	38.6049	37.6197	0.868223	3.04252e-05
FBgn0032787	CG10195	23.2292	21.2412	21.0059	10.2922	13.8872	11.6781	0.867432	4.49688e-09
FBgn0040064	yip2	230.178	266.727	313.91	123.547	157.229	164.386	0.865052	7.01601e-09
FBgn0038467	AdSL	60.4406	67.8527	84.4907	31.5803	41.7145	43.5702	0.864565	6.30637e-08
FBgn0050187	CG30187	6.58465	6.94345	7.84165	3.33694	4.25802	4.1453	0.863429	0.000449499
FBgn0037009	CG5104	34.0207	33.2998	31.8745	19.7	17.8625	16.9601	0.863068	1.39509e-12
FBgn0031360	CG31937	32.7607	36.751	37.8268	18.1521	23.0569	17.8515	0.860791	2.07703e-09
FBgn0026598	Apc2	47.7387	49.6108	49.0204	26.9568	25.6365	28.1925	0.857837	2.60205e-15
FBgn0011768	Fdh	265.073	299.76	300.745	139.407	163.678	174.593	0.857656	7.73282e-13
FBgn0023507	CG3835	19.002	17.297	14.7691	9.52836	12.6857	5.97279	0.855908	0.00430388
FBgn0037709	CG8199	17.7013	21.2412	21.1278	11.036	12.138	10.0512	0.853179	8.54357e-08
FBgn0000447	Dhod	106.94	109.452	109.336	56.3661	59.0646	65.0544	0.85196	1.16417e-14
FBgn0261976	Psf2	18.0062	19.228	16.1709	10.2319	9.01075	10.4078	0.849421	2.04445e-06
FBgn0037613	Cks85A	22.274	20.3168	19.5432	11.5587	11.82	11.1433	0.847408	5.29382e-08
FBgn0086384	Mer	37.6585	36.6483	37.0345	19.0366	23.2336	19.6122	0.846426	5.79142e-12
FBgn0264493	rdx	103.119	112.143	94.8717	57.6727	59.0469	55.7832	0.846121	5.98926e-13
FBgn0030099	CG12056	23.1479	23.5831	23.6265	13.0663	13.2688	12.8148	0.845376	6.86405e-09
FBgn0029118	Sucb	110.293	110.951	132.902	57.3712	69.0648	70.6929	0.845211	1.93783e-11
FBgn0036848	CG10424	51.0311	56.0612	54.2008	28.6052	26.9969	34.2544	0.844903	4.54999e-14
FBgn0030456	CG4332	69.8705	66.3326	69.1324	39.6814	33.4811	41.3415	0.843172	3.45602e-13
FBgn0033529	CG17765	158.987	159.083	145.802	81.2323	88.0403	89.3022	0.843146	2.30257e-20
FBgn0024222	ird5	15.5877	16.3931	15.5208	9.64897	8.90474	8.00087	0.838533	0.00052487
FBgn0031327	CG5397	5.69044	4.06747	3.51452	3.13591	1.9965	2.29551	0.837834	0.00277945
FBgn0037092	M6	49.3443	55.3627	51.1738	32.3039	25.7601	29.3514	0.834654	1.10239e-06
FBgn0010786	l(3)02640	32.0697	38.8464	43.7182	20.5242	22.5092	21.2614	0.833972	5.64767e-09
FBgn0030958	CR6900	4.67429	4.43724	4.40839	2.9952	2.3852	2.20637	0.832371	0.00138174
FBgn0033555	RpS15Ab	313.584	304.711	285.692	167.309	154.826	186.405	0.830026	6.08973e-10
FBgn0036640	nxf2	28.9603	26.8288	24.3579	13.8905	14.6822	16.6926	0.824923	9.372e-11
FBgn0261606	RpL27A	2560.86	2511.54	2272.21	1378.66	1258.1	1510	0.824715	2.06315e-11
FBgn0034636	twz	79.8491	91.2098	92.1698	56.3661	37.8982	54.4237	0.824536	4.15485e-09
FBgn0000556	Ef1alpha48D	12372.2	12898.6	12139.5	6689.65	7068	7383.17	0.823404	1.00707e-17
FBgn0259937	Nop60B	303.423	306.929	322.93	159.771	181.646	186.026	0.823305	4.6163e-15
FBgn0026361	Sep5	32.7607	36.6483	36.2828	18.4738	20.442	20.8156	0.823282	5.84082e-12
FBgn0038769	CG10889	9.9786	11.2369	11.0514	5.54816	6.16618	6.52996	0.822628	9.55467e-05
FBgn0030966	CG7280	32.3949	29.2118	38.8832	19.318	20.177	17.3612	0.82103	1.3875e-08
FBgn0014011	Rac2	52.8601	57.1089	51.9255	27.6403	29.6295	34.4996	0.819315	2.88363e-09
FBgn0034968	RpL12	1944.95	1830.46	1773.98	1012.4	1032.35	1101.22	0.818832	1.34584e-13
FBgn0000163	baz	48.0639	49.8162	49.183	27.198	27.2089	29.1285	0.816175	6.46193e-12
FBgn0031717	Oscillin	93.1403	94.9692	103.912	44.2847	66.0965	55.4935	0.815733	4.26182e-07
FBgn0039407	CG14544	26.6841	25.7812	25.5768	13.7297	15.6716	14.932	0.815351	5.4373e-12
FBgn0027835	Dp1	254.16	294.008	345.398	184.939	153.996	169.645	0.81313	1.17015e-07
FBgn0031980	RpL36A	1820.15	1674.63	1568.94	978.667	896.11	1008.44	0.812523	2.93478e-09
FBgn0001248	Idh	743.68	814.849	836.009	463.211	410.908	490.46	0.811334	1.51408e-12
FBgn0020304	drongo	90.3764	96.4688	105.659	53.1698	56.3084	57.321	0.810342	1.2788e-09
FBgn0038829	CG17271	90.7016	105.425	127.559	66.0753	54.1705	64.4304	0.809756	1.12512e-07
FBgn0033507	CG12909	44.1619	42.0099	42.093	21.1674	27.1559	24.8272	0.809635	2.64978e-12
FBgn0032715	CG17597	29.4684	29.0269	33.52	11.438	27.9863	13.0599	0.808721	0.00159697
FBgn0015521	RpS21	1073.81	987.778	955.259	591.582	525.451	605.637	0.80841	1.99761e-08
FBgn0038981	CG5346	47.6981	56.0612	58.1013	22.9766	41.0078	28.5045	0.806687	6.75702e-06
FBgn0002354	l(3)87Df	25.3225	23.6858	23.6875	8.54336	15.4066	17.6287	0.806099	0.00504166
FBgn0030800	Nprl2	20.8108	20.6866	19.1369	11.9205	11.8377	10.965	0.803527	9.1532e-10
FBgn0003719	tld	32.9639	30.4033	26.8363	18.8356	16.8907	16.0686	0.80016	9.25905e-06
FBgn0086710	RpL30	1666.75	1528.79	1486.72	878.941	852.93	969.353	0.793606	9.69286e-10
FBgn0002973	numb	119.703	131.104	128.696	76.5485	66.7856	75.7297	0.79289	1.62544e-09
FBgn0029928	CG3032	16.9087	16.8451	18.5071	10.453	9.47012	10.3187	0.789643	7.85705e-08
FBgn0011648	Mad	62.3713	61.0942	57.37	38.9175	31.8203	33.8978	0.789434	6.56369e-10
FBgn0050069	CG30069	45.1374	37.3673	38.7613	27.4996	26.5552	16.1132	0.788597	0.000229503
FBgn0039697	CG7834	162.808	164.773	189.784	92.6703	96.9628	110.341	0.786476	3.54962e-11
FBgn0032414	CG17211	21.5424	26.6645	27.8724	16.2223	11.9437	16.0017	0.785341	8.36916e-06
FBgn0025366	Ip259	491.492	450.01	395.678	237.747	245.764	292.845	0.784459	2.43493e-09
FBgn0263930	dally	77.2681	75.9877	77.6648	53.2301	37.9512	42.9907	0.783498	1.95496e-08
FBgn0016970	l(2)k10201	16.8275	15.4071	12.0266	7.61867	9.02842	9.07062	0.783066	5.4454e-05
FBgn0260441	RpS12	2142.49	2004.48	1886.44	1192.41	1062.62	1251.32	0.783018	6.33737e-10
FBgn0034724	babos	99.9079	101.194	97.9596	49.9937	56.008	67.9739	0.781837	2.07977e-09
FBgn0038056	CG5961	26.7857	26.1509	27.1004	12.5035	17.3148	16.7372	0.78142	5.33637e-07
FBgn0028468	rtet	34.9149	32.9095	34.9624	23.0369	16.449	20.459	0.778703	2.38139e-08
FBgn0035151	CG17129	7.6008	6.73802	6.56179	3.53796	4.52304	4.12301	0.777527	0.00174304
FBgn0038396	CG5013	37.6585	36.2991	34.0685	19.8005	21.1841	22.1082	0.775944	3.52785e-10
FBgn0029854	CG3566	45.6048	49.1588	53.3273	27.4594	26.3962	32.6721	0.775938	4.26549e-10
FBgn0000721	for	38.3292	45.379	47.0296	28.3438	22.5799	25.4958	0.774883	1.20858e-06
FBgn0030941	wgn	21.6643	21.8164	24.3375	13.0462	14.4525	12.1685	0.772593	2.92417e-08
FBgn0031378	CG15362	7.17402	8.05276	7.49629	3.77918	4.89408	4.6356	0.771025	0.00214509
FBgn0001090	bnb	294.013	364.059	388.791	181.019	181.081	251.816	0.770036	1.28e-05
FBgn0037298	CG2604	110.801	115.964	110.778	51.9637	75.867	70.1135	0.769841	9.4755e-08
FBgn0016726	RpL29	882.913	788.698	774.616	467.553	441.545	525.918	0.769513	6.08473e-07
FBgn0010078	RpL23	2228.82	2100.48	2079.13	1303.03	1141.4	1319.07	0.767904	9.57336e-09
FBgn0015393	hoip	197.54	191.007	183.243	99.0426	116.009	120.904	0.767234	2.61638e-11
FBgn0030026	sni	24.6721	22.2889	24.2766	13.0261	13.7281	15.1326	0.766544	1.43695e-07
FBgn0011509	SrpRbeta	69.1592	69.8659	80.0417	43.8827	39.9123	45.0634	0.76583	1.03665e-09
FBgn0025700	CG5885	206.441	244.829	297.8	134.02	143.66	163.048	0.765246	8.12032e-06
FBgn0005677	dac	97.8756	109	92.3933	64.5275	49.4708	62.5806	0.761432	1.15807e-08
FBgn0261836	Msp300	44.5684	44.5983	56.7808	35.862	30.9016	19.4116	0.759653	0.000833649
FBgn0030803	CG4880	46.0723	47.9879	44.4089	26.0924	24.4527	31.3349	0.758924	1.18776e-10
FBgn0037607	CG8036	484.013	504.633	518.158	356.308	267.107	267.193	0.758625	4.1937e-06
FBgn0033548	CG7637	45.93	42.6057	37.2986	23.3987	24.7707	26.2313	0.758234	1.62896e-07
FBgn0003257	r-l	54.7095	56.2461	54.9322	27.7006	36.0077	34.3881	0.757695	3.38217e-10
FBgn0002945	nkd	60.6032	68.2225	71.428	44.8677	33.8345	39.7592	0.757628	1.03432e-06
FBgn0015541	sda	36.6017	35.2719	28.299	18.9562	19.9473	20.3699	0.757006	3.31343e-07
FBgn0031003	CG7889	40.016	38.8874	43.3728	22.8359	23.3396	26.4095	0.752861	1.06213e-09
FBgn0045073	Stim	84.3811	86.485	86.8269	51.1596	52.5097	49.3424	0.751829	1.39742e-11
FBgn0033465	Etf-QO	72.9799	81.3904	94.0794	44.8074	50.6369	52.1282	0.75155	3.31011e-09
FBgn0026196	nop5	235.401	242.014	268.038	132.533	151.716	158.658	0.751142	1.39491e-11
FBgn0036213	RpL10Ab	3181.26	3095.12	2736.23	1809.6	1592.75	1955.02	0.750429	2.56468e-09
FBgn0003984	vn	7.58048	7.16942	7.08999	5.0054	4.68206	3.27612	0.75013	0.001323
FBgn0036825	RpL26	2685.44	2523.55	2397.69	1510.73	1403.66	1614.68	0.748062	6.42283e-10
FBgn0005355	Su(fu)	64.7897	74.2826	73.2767	39.5206	39.5943	47.5595	0.745793	4.99868e-11
FBgn0039563	CG4951	44.5074	43.222	40.935	24.8662	23.693	28.237	0.745205	2.2129e-10
FBgn0035630	CG10576	520.371	549.889	530.367	302.857	309.599	342.789	0.744737	1.70223e-13
FBgn0053276	CG33276	9.40955	8.46362	7.82133	4.34204	5.40645	5.59392	0.743765	0.0028973
FBgn0083120	Uhg8	6.8895	6.51205	6.74463	3.53796	4.29336	4.21216	0.741697	0.00187221
FBgn0263260	sel	35.9108	42.7084	60.9657	22.7555	28.8697	31.8698	0.741438	0.00103708
FBgn0036335	mRpL20	52.3317	48.2549	47.5374	26.1125	30.6542	31.8698	0.740925	5.22876e-11
FBgn0029897	RpL17	2251.95	2174.49	2043.38	1314.79	1196.24	1361.02	0.740637	6.88312e-09
FBgn0037875	ZnT86D	57.3109	52.2402	62.0018	32.9472	33.9405	35.9259	0.738729	4.22169e-08
FBgn0040294	POSH	27.7816	34.1421	35.5515	21.0066	16.396	21.0608	0.738095	1.15184e-05
FBgn0052473	CG32473	100.131	105.405	119.981	57.7531	69.3651	68.0408	0.738027	1.471e-08
FBgn0259938	cwo	23.5544	25.5141	27.5677	15.5188	19.1876	11.2101	0.737598	0.000217623
FBgn0267534	CR45874	3.69879	3.38956	3.39263	1.80918	2.4382	2.02808	0.737463	0.00988646
FBgn0033912	RpS23	2764.66	2560.45	2446.25	1537.93	1474.34	1652.23	0.736453	4.04604e-10
FBgn0030251	CG2145	35.0775	41.3526	48.4922	27.2181	24.382	23.3786	0.736339	7.70612e-06
FBgn0032943	Tsp39D	90.7829	87.3067	82.0326	57.8536	44.6651	53.666	0.736112	5.05831e-06
FBgn0038463	CG3534	23.7169	26.8494	31.0415	13.408	21.1311	14.4194	0.736039	0.000197647
FBgn0039849	CG11334	75.6626	81.9861	88.2084	48.2247	48.7287	50.7242	0.735438	3.23366e-11
FBgn0029148	NHP2	135.473	126.297	126.604	72.6085	77.5631	83.5968	0.732465	6.78407e-11
FBgn0030239	CG17333	32.7404	32.6014	33.7231	16.1419	21.8025	21.7294	0.731135	3.42032e-08
FBgn0047135	CG32276	252.066	261.859	341.945	158.404	169.826	187.385	0.731129	8.81747e-07
FBgn0035206	CG9186	102.245	121.736	141.211	55.6223	78.3759	86.3158	0.729123	0.000311908
FBgn0036126	CG6272	21.8269	18.2214	16.0286	10.1314	11.3783	12.3913	0.726301	5.18047e-05
FBgn0266756	btsz	58.5912	63.7236	66.9587	36.2238	41.9442	36.2156	0.726214	8.41189e-08
FBgn0032815	CG10462	34.3865	34.5324	32.9715	21.7102	19.5233	20.3699	0.726035	1.33675e-07
FBgn0030067	Rbm13	47.0884	48.1933	48.1672	28.0423	27.686	31.0229	0.726026	3.80789e-11
FBgn0053138	AGBE	60.3187	62.0597	77.6039	35.5002	41.2728	44.1942	0.72536	1.41661e-07
FBgn0021795	Tapdelta	286.615	331.211	381.295	195.01	197.459	211.9	0.725252	6.91628e-08
FBgn0033987	ckn	81.6375	93.7777	93.8966	64.3466	43.6933	55.4266	0.720485	1.43664e-05
FBgn0037686	RpL34b	1513.15	1418.48	1430.39	878.418	853.513	916.2	0.720027	9.43389e-09
FBgn0027359	Tim8	82.1253	82.9311	78.4977	45.5914	50.4779	51.8162	0.719787	4.63622e-11
FBgn0029766	CG15784	61.2332	53.2674	32.8496	31.8818	38.2869	19.3224	0.718879	0.00507675
FBgn0002626	RpL32	2321.66	2168.84	2069.44	1314.37	1270.55	1401.71	0.71852	5.21765e-10
FBgn0261596	RpS24	2549.4	2373.53	2210.8	1477.44	1306.05	1552.79	0.718208	4.69017e-08
FBgn0051342	CG31342	78.6297	78.3295	82.1748	52.1647	41.6615	51.6379	0.717602	1.51348e-09
FBgn0014002	Pdi	1108.34	1308.53	1604.61	783.215	776.002	889.991	0.715418	5.55165e-05
FBgn0086472	RpS25	2712.65	2452.46	2322.35	1571.62	1384.09	1605.88	0.714949	7.45014e-08
FBgn0261599	RpS29	2761.14	2636.95	2339.41	1562.73	1533.06	1618.81	0.714735	8.97758e-08
FBgn0025286	RpL31	2026.33	1838.95	1809.86	1159.46	1075.51	1223.38	0.71458	6.66892e-10
FBgn0004885	tok	105.558	108.877	109.214	82.358	57.1034	57.9004	0.713587	5.8588e-06
FBgn0041702	CG15107	41.0728	36.5661	35.4093	25.9115	20.1417	22.9106	0.713403	3.84212e-07
FBgn0047114	CG31142	25.0583	25.4525	21.4325	14.3327	14.2935	15.2663	0.713055	3.08014e-06
FBgn0033485	RpLP0-like	94.0346	86.8137	89.0616	47.5614	56.9798	60.1514	0.712759	8.03962e-08
FBgn0032015	Ostgamma	137.424	155.488	178.529	92.811	86.9803	108.001	0.712223	2.67587e-07
FBgn0015714	Cyp6a17	34.6507	36.5661	31.7932	25.4693	15.866	21.6179	0.71091	0.000267745
FBgn0032138	CG4364	286.331	282.401	280.43	171.47	176.893	170.759	0.709937	6.41018e-08
FBgn0036302	sowah	42.7596	39.4216	40.0615	22.1926	28.7991	23.7352	0.709163	1.2067e-08
FBgn0019936	RpS20	1596.78	1521.64	1418.04	913.215	900.598	961.553	0.708895	1.54447e-09
FBgn0003227	rec	14.409	15.7563	13.7127	8.42275	8.85174	9.58321	0.708382	8.24996e-05
FBgn0066114	GlcAT-I	22.7618	21.8575	24.6829	13.9307	15.0886	13.4165	0.706913	9.32061e-07
FBgn0264672	Eogt	58.4083	57.9717	57.6544	33.3291	35.619	37.7088	0.706543	2.45812e-10
FBgn0261602	RpL8	3405.89	3304.69	3225.66	2008.31	1956.83	2128.45	0.705409	1.30862e-08
FBgn0004403	RpS14a	1344.45	1249.66	1228.88	811.378	729.429	805.369	0.7044	3.26222e-08
FBgn0035831	CG8038	24.1437	23.7885	21.6763	13.8704	13.9402	14.932	0.703878	1.67495e-07
FBgn0033468	CG1418	27.1109	27.7122	32.3417	16.7651	17.3855	19.3893	0.703624	4.83118e-08
FBgn0035996	CG3448	8.45437	9.73727	6.35864	4.14102	5.22977	5.70535	0.70351	0.00605023
FBgn0036662	CG9706	15.2219	19.1869	19.7666	10.5335	11.926	10.809	0.702801	1.72274e-05
FBgn0038742	Arc42	81.353	88.0257	90.89	44.8878	54.5239	60.5302	0.702621	1.2498e-08
FBgn0036353	CG10171	31.5007	29.7048	31.8135	19.1773	18.4279	19.6122	0.701387	1.11653e-09
FBgn0039537	CG5590	123.015	139.793	144.42	68.6685	84.6304	97.2139	0.701068	6.87166e-07
FBgn0004049	yrt	46.1739	52.0554	46.3388	33.6106	27.8273	27.5684	0.699703	1.90102e-07
FBgn0032451	spict	58.1848	56.5337	59.889	31.9622	43.4283	32.0926	0.69909	2.58064e-08
FBgn0035121	Tudor-SN	405.119	485.918	577.295	297.148	277.16	330.777	0.698086	8.88191e-06
FBgn0034523	Nnf1a	53.165	45.2968	39.4114	28.0825	26.1135	30.8669	0.697097	3.00241e-06
FBgn0036886	CG9300	50.3198	56.3899	50.4222	29.8314	33.6931	33.4744	0.695836	7.04685e-09
FBgn0035909	ergic53	126.633	144.21	156.711	90.1173	82.5279	91.7537	0.693466	9.74516e-07
FBgn0034743	RpS16	2111.24	1970.81	1890.95	1253.1	1147.97	1295.25	0.692375	4.26065e-08
FBgn0011016	SsRbeta	224.285	255.49	314.925	153.881	159.579	178.671	0.691406	8.87199e-06
FBgn0051548	CG31548	36.6221	36.3401	34.9827	19.117	22.9686	24.8718	0.689223	1.09243e-07
FBgn0014006	Pk92B	48.572	50.6379	50.5238	31.7813	28.7284	32.6498	0.684968	6.75774e-08
FBgn0003866	tsh	60.1967	59.4918	64.8459	38.9577	41.0961	34.7893	0.683942	2.65189e-05
FBgn0003942	RpS27A	3052.78	2887.33	2712.6	1778.45	1627.22	1982.48	0.683372	4.68281e-07
FBgn0261266	zuc	6.25949	5.75197	4.97721	2.93489	3.85165	3.78871	0.683276	0.00843138
FBgn0019686	lok	45.3203	50.1038	42.6618	28.1428	27.3149	30.5771	0.68289	4.39246e-08
FBgn0003274	RpLP2	3746.04	3480.7	3353.46	2245.36	1990.28	2355.29	0.682821	8.49059e-07
FBgn0039172	Spase22-23	215.688	219.91	238.947	138.262	127.476	154.557	0.682655	1.06189e-08
FBgn0000052	ade2	49.9743	46.5704	61.8799	31.7411	35.1419	31.8698	0.681581	5.69329e-08
FBgn0032026	CG7627	35.5856	35.8471	43.2306	25.0069	23.2159	23.334	0.68021	3.80937e-05
FBgn0261113	Xrp1	183.192	186.754	193.705	116.712	131.133	103.944	0.679893	1.42506e-07
FBgn0014018	Rel	49.8523	51.2953	56.6996	30.3339	39.2586	28.8834	0.679758	1.70571e-07
FBgn0028956	mthl3	34.7727	36.8537	31.8541	23.0168	19.2406	22.398	0.678962	1.94623e-06
FBgn0040271	Sulf1	35.4636	38.4355	43.4338	26.012	23.4986	23.8243	0.678015	9.63079e-05
FBgn0029785	RpL35	1864.9	1741.43	1657.65	1086.94	1058.92	1146.29	0.677135	8.36583e-09
FBgn0036887	CG9231	36.2562	36.525	34.4545	19.7603	22.1382	25.2284	0.676139	1.05064e-05
FBgn0032394	CG6746	63.6517	69.681	68.7668	40.7066	40.2304	45.6651	0.675204	4.98504e-12
FBgn0028327	l(1)G0320	295.334	346.495	380.685	222.409	191.381	226.721	0.674867	2.17353e-05
FBgn0024558	Dph5	111.492	109.698	103.424	62.3364	69.1001	72.097	0.673508	4.80186e-09
FBgn0014026	RpL7A	3495.86	3519.49	3273.01	2029.76	2133.85	2295.89	0.671521	6.46438e-09
FBgn0015245	Hsp60	353.092	392.346	382.453	203.231	257.973	247.091	0.671177	1.22473e-07
FBgn0032195	CG4908	27.3344	27.7944	25.2111	17.0867	15.0356	18.431	0.669269	3.91696e-07
FBgn0027330	l(1)G0020	42.028	46.4472	54.404	28.0423	31.5553	30.2428	0.669153	4.37669e-08
FBgn0035753	RpL18	2201.59	2109.41	2067.63	1262.51	1319.67	1429.28	0.669127	6.32857e-07
FBgn0010409	RpL18A	2670.5	2570.37	2458.5	1622.45	1516.39	1703.34	0.669093	2.63407e-09
FBgn0086768	Pcmt	79.2191	75.5357	76.5475	50.4963	47.1209	47.8715	0.668898	1.86534e-10
FBgn0039233	CG7006	52.5147	48.4809	47.0905	30.6757	29.3468	33.2069	0.667886	4.37877e-07
FBgn0025352	Thiolase	247.026	275.376	323.762	145.82	186.752	200.155	0.667558	8.10819e-06
FBgn0032514	CG9302	123.767	138.664	140.032	82.3379	81.6621	89.525	0.66681	2.46735e-07
FBgn0036816	Indy	40.646	41.5375	51.4379	29.3087	25.3715	29.5742	0.665626	2.22341e-05
FBgn0001086	fzy	129.722	126.687	124.572	73.5131	78.3405	88.4776	0.66487	2.07107e-09
FBgn0034259	P32	145.96	150.291	148.687	86.6397	99.6837	94.6955	0.662806	6.01387e-13
FBgn0005533	RpS17	2019.27	1868.16	1797.99	1198.48	1137.72	1256.07	0.662379	2.6003e-08
FBgn0003567	su(Hw)	76.5364	78.7199	77.9492	48.2448	47.8807	51.259	0.662171	6.46428e-10
FBgn0035464	CG12006	165.734	177.633	177.697	112.833	98.7296	118.03	0.660947	1.95334e-08
FBgn0004867	RpS2	4138.56	3958.14	3937.26	2506.94	2425.24	2679.73	0.660784	1.34628e-09
FBgn0033624	CG12384	132.709	130.96	139.565	82.3379	91.2383	82.059	0.657375	2.51248e-08
FBgn0036354	Poc1	84.9095	79.5005	74.4753	48.7474	45.2658	57.5216	0.65711	1.57903e-07
FBgn0034967	eIF-5A	2371	2198.75	2075.15	1401.79	1291.38	1521.64	0.656792	7.83619e-08
FBgn0038834	RpS30	2079.71	1963.27	1875.7	1260.3	1169.7	1326.63	0.655851	2.15142e-09
FBgn0037670	Ibf1	55.9492	54.1918	46.9889	32.4447	30.2479	37.0848	0.655643	1.26336e-06
FBgn0030241	feo	153.154	155.468	162.501	99.1231	93.1818	106.819	0.655521	2.30318e-09
FBgn0001098	Gdh	321.774	331.581	326.403	179.37	210.322	233.964	0.651711	1.98085e-06
FBgn0039044	p53	17.4168	19.1459	14.4847	9.60876	11.2899	11.6113	0.6509	6.49723e-05
FBgn0260866	dnr1	14.47	15.2427	12.1281	6.17132	11.82	8.64718	0.650097	0.00669714
FBgn0085192	CG34163	30.4235	27.4862	26.0034	16.8053	16.4137	20.2808	0.649847	0.000352275
FBgn0036333	MICAL-like	44.9342	49.241	49.8534	30.535	30.2302	31.0674	0.649314	1.94159e-07
FBgn0017579	RpL14	2203.4	2017.73	1991.94	1352.16	1236.38	1374.54	0.648691	6.5837e-09
FBgn0030930	GalNAc-T2	62.7168	70.0713	78.6399	49.3706	39.4176	46.1777	0.64778	1.56323e-05
FBgn0083983	mRpL34	26.0744	22.6997	23.3218	15.0966	13.9225	17.0492	0.646719	0.000239058
FBgn0002031	l(2)37Cc	215.952	227.593	222.634	134.864	138.66	152.618	0.64466	5.51388e-10
FBgn0042083	CG3267	19.5304	20.3373	18.2024	11.3777	12.6151	13.1713	0.643995	5.24687e-06
FBgn0037369	CG2100	46.2958	51.2747	52.535	29.8314	30.9369	35.4133	0.642462	1.47857e-06
FBgn0035482	CG14985	24.977	26.8083	24.8657	16.6646	16.8907	15.5783	0.641133	6.811e-06
FBgn0039359	RpL27	2657.31	2482.37	2303.41	1576.94	1534.35	1667.03	0.639401	3.61498e-08
FBgn0034265	Snx16	22.8634	27.7738	26.2878	14.6946	18.5869	16.0909	0.639003	2.45017e-05
FBgn0002891	mus205	15.4658	18.509	18.5274	10.3726	11.1486	12.213	0.638368	0.00079955
FBgn0038306	Art3	70.8663	72.4954	73.2767	41.8122	48.34	49.0304	0.638307	8.69319e-10
FBgn0033699	RpS11	2608.72	2419.79	2345.93	1605.57	1465.47	1672.32	0.636637	7.74139e-08
FBgn0036546	elgi	56.2947	58.0333	52.7178	34.7765	33.9405	38.8454	0.635449	4.94521e-08
FBgn0028427	Ilk	59.8309	58.5263	56.5777	35.1785	38.8699	38.578	0.635194	3.01315e-09
FBgn0024956	Mat1	48.3688	47.9057	46.6029	28.2232	29.3468	34.4773	0.634856	1.01496e-07
FBgn0001189	hfw	45.8284	50.4736	51.0926	28.2835	35.4776	31.3349	0.631708	1.0787e-07
FBgn0051005	qless	8.45437	9.71672	8.53236	5.9301	5.5478	5.77221	0.630356	0.00705349
FBgn0004512	Mdr49	12.9458	13.3117	23.6671	8.68407	13.9932	9.58321	0.628854	0.00902995
FBgn0064225	RpL5	4405.42	4289.57	3910.52	2689.27	2626.21	2840.2	0.628182	1.39899e-07
FBgn0261608	RpL37A	1111.67	1043.24	962.511	694.665	620.964	701.491	0.628069	4.72811e-06
FBgn0033450	Lsm11	12.6612	11.5245	9.5278	6.31203	6.66089	8.87004	0.627106	0.00724515
FBgn0030010	CG10959	8.10888	8.01168	8.16669	4.90489	6.0425	4.76932	0.626325	0.00720875
FBgn0038964	Nop56	225.768	231.27	227.591	134.945	153.041	156.028	0.624722	6.39598e-10
FBgn0040251	Ugt86Di	17.1323	16.8451	16.6787	13.6292	8.41004	10.8535	0.623822	0.000720859
FBgn0004368	Ptp4E	27.6596	25.2676	29.0913	22.1725	14.3819	16.7149	0.623011	0.000300006
FBgn0034335	GstE1	35.8091	40.346	25.2924	20.4035	24.8414	20.615	0.622902	0.00526883
FBgn0020618	Rack1	3354.82	3269.22	3297.13	2094.81	2084.73	2263.84	0.622694	1.55854e-09
FBgn0266420	Ote	136.814	136.712	126.929	82.5992	81.0791	96.5676	0.621997	3.20475e-08
FBgn0020270	mre11	81.0685	82.2327	80.0823	44.1842	54.8949	59.1485	0.621317	4.11116e-06
FBgn0031977	baf	243.287	226.032	198.052	141.759	134.013	158.234	0.620847	1.8593e-05
FBgn0025360	Optix	50.6043	59.8	56.7605	37.2892	37.4035	34.0093	0.62071	0.000217275
FBgn0020910	RpL3	3852.51	3962.35	3925.6	2522.1	2441.58	2678.82	0.619377	1.21687e-09
FBgn0037999	CG4860	22.8227	20.892	18.8321	14.2322	12.9684	13.5279	0.618916	0.00256313
FBgn0030616	RpL37a	2186.33	2068.53	2011.95	1349.67	1345.59	1385.55	0.618877	1.43393e-07
FBgn0038251	Hexim	50.2791	53.9247	54.4649	33.0879	32.368	37.9763	0.617885	1.60978e-08
FBgn0265137	Spn42Da	49.7304	48.4193	62.0018	31.0174	34.8062	38.578	0.617491	1.42207e-05
FBgn0038536	CG7655	55.4818	54.0069	51.0113	36.7867	30.5659	37.3522	0.616904	3.22615e-08
FBgn0030136	RpS28b	1953.85	1842.85	1721.26	1228.01	1110.09	1261.51	0.616304	8.2078e-06
FBgn0259993	CR42491	104.44	108.568	120.672	68.3067	72.5277	77.2006	0.613977	6.41015e-07
FBgn0030137	CG15317	17.803	19.7621	15.9271	10.1314	12.0143	12.8148	0.613682	0.0012733
FBgn0037899	RpL24-like	260.825	242.096	230.171	157.439	160.515	161.399	0.612901	2.39202e-06
FBgn0039764	CG15535	24.225	20.1319	18.9134	13.589	13.2158	14.5977	0.61221	5.26672e-05
FBgn0030731	Mfe2	93.6891	105.076	114.699	59.4015	71.0436	74.9496	0.60995	2.80744e-06
FBgn0015614	CanB2	65.5011	65.2233	64.1146	45.0486	41.9442	40.6729	0.609811	2.51096e-07
FBgn0035824	CG8281	16.6445	17.5846	16.6178	10.1314	11.8553	11.3216	0.609762	1.19611e-05
FBgn0035422	RpL28	1887.19	1803.98	1754.44	1222.93	1124.14	1222.48	0.609361	4.14134e-07
FBgn0034498	CG16868	39.4876	39.8119	41.2397	28.9067	24.6824	25.4735	0.60852	1.31662e-06
FBgn0031263	Tspo	26.0134	23.9939	20.5386	15.9409	15.7423	14.62	0.60716	0.00111508
FBgn0010198	RpS15Aa	2272.52	2071.72	1946.01	1375.62	1296.59	1457.9	0.606941	1.63633e-05
FBgn0030529	Clic	106.208	106.966	93.6325	70.2968	62.1742	69.0214	0.606775	4.46894e-08
FBgn0011272	RpL13	2341.84	2187.27	2234.32	1462.32	1414.49	1565.94	0.606308	2.71965e-08
FBgn0259735	CG42389	29.7732	38.7642	41.6054	29.0675	20.2477	23.0443	0.606264	0.00256794
FBgn0262886	CR43241	21.0953	16.9683	15.5411	11.8602	10.8306	12.5473	0.605677	0.00112724
FBgn0086901	cv-c	34.6914	35.0049	42.2352	26.1527	25.3008	22.086	0.605577	1.45591e-05
FBgn0028546	ics	56.5386	58.8139	54.343	37.3898	35.0183	39.202	0.60482	4.16149e-08
FBgn0033453	CG1667	26.2167	26.1098	25.2314	13.006	20.0003	18.0298	0.603261	0.000333099
FBgn0036402	CG6650	66.314	66.8461	61.0876	44.0837	40.195	43.637	0.603013	6.19851e-11
FBgn0027066	Eb1	345.471	345.365	327.947	226.67	202.071	242.076	0.602956	1.98914e-08
FBgn0086357	Sec61alpha	479.582	568.808	663.919	371.887	339.635	416.223	0.602531	0.000207297
FBgn0030851	CG8326	27.9441	27.7122	27.5067	16.4233	19.6293	18.743	0.601501	8.08076e-07
FBgn0038220	CG12207	59.6277	60.1903	58.3045	35.0981	49.5768	32.6498	0.601405	1.10496e-05
FBgn0037846	CG6574	13.6977	12.6954	12.2907	8.44285	8.65739	8.40203	0.600777	0.000581371
FBgn0003517	sta	4541.24	4367.19	4306.51	2784.03	2935.47	2996.71	0.600395	6.7608e-08
FBgn0030611	CG15027	44.4464	40.5103	39.0863	22.5143	27.3856	31.9366	0.600359	8.54023e-05
FBgn0004635	rho	26.7857	29.3967	24.7032	20.8458	15.707	16.8041	0.600285	0.00227838
FBgn0027565	CG5498	59.4042	58.136	49.0814	34.7363	37.5801	37.5974	0.600155	2.60728e-05
FBgn0039291	CG13663	19.4491	19.1664	19.4619	11.7597	12.7741	13.7954	0.599754	0.000370399
FBgn0263005	CG43313	10.1005	11.2163	10.7467	8.16142	5.9365	7.08712	0.598809	0.00102038
FBgn0011606	Klp3A	74.9309	80.0962	85.669	50.6973	50.6016	57.8336	0.597241	3.98864e-07
FBgn0030306	Spase25	200.222	205.119	243.213	141.639	132.105	155.181	0.596615	9.54935e-07
FBgn0015808	ScpX	73.9757	74.2004	92.8808	48.3655	56.0963	54.9586	0.596476	3.72214e-06
FBgn0002590	RpS5a	2857.31	2705.46	2572.18	1816.18	1666.53	1899.15	0.59604	3.65646e-08
FBgn0015623	Cpr	63.0216	73.1733	72.9314	42.958	51.4496	43.9268	0.595809	1.21802e-06
FBgn0035714	CG8549	37.9024	37.6138	35.6328	21.9514	24.3997	27.2564	0.595021	2.80583e-07
FBgn0037749	CG9471	43.288	45.6255	45.831	27.6604	29.7178	31.892	0.594205	1.38689e-07
FBgn0035978	UGP	60.7455	59.7589	62.9973	44.0033	36.5731	41.0295	0.593947	1.63045e-08
FBgn0010411	RpS18	2551.27	2341.61	2349.75	1642.05	1457.78	1698.99	0.593841	1.10207e-06
FBgn0022029	l(2)k01209	66.1514	69.3729	74.3941	44.6466	46.3789	48.0944	0.593562	2.31703e-07
FBgn0003118	pnt	48.5517	55.6298	49.5283	32.8467	34.4529	34.611	0.592859	2.7123e-06
FBgn0039627	CG11837	39.4063	34.6556	32.5449	22.4741	24.8767	23.3563	0.591964	7.07404e-08
FBgn0011260	Sema-2a	287.713	307.463	279.516	217.283	166.416	197.325	0.590238	2.28528e-05
FBgn0002641	mal	25.5867	26.4796	24.9673	17.0465	17.2794	16.8709	0.589153	3.19977e-08
FBgn0001316	klar	139.639	159.535	180.419	115.446	96.8214	106.552	0.589113	0.000323927
FBgn0010412	RpS19a	2079.69	1932.03	1936.22	1355.3	1256.61	1342.54	0.588916	9.55355e-07
FBgn0000330	cm	50.7059	54.3151	54.8712	34.7966	33.3044	38.266	0.588522	5.18389e-08
FBgn0010039	GstD3	56.7418	50.6174	45.5669	31.1983	37.2621	33.3184	0.58723	0.00443982
FBgn0002542	lds	63.4688	67.6062	68.6652	45.7522	36.7851	50.5682	0.586106	1.82659e-05
FBgn0015756	RpL9	2505.1	2383.47	2259.15	1594.59	1482.48	1684.97	0.585909	3.07283e-07
FBgn0032430	CG6388	48.3688	54.1096	51.3567	30.2937	33.9935	38.2883	0.585017	1.21591e-06
FBgn0052446	Atox1	92.1648	105.918	104.989	63.8641	69.5418	68.6425	0.584915	1.03799e-05
FBgn0051032	CR31032	13.1083	10.7849	13.2252	8.04081	7.91533	8.80318	0.584604	0.00195704
FBgn0010265	RpS13	2681.4	2527.54	2422.01	1697.84	1598.54	1795.49	0.583673	2.2727e-06
FBgn0003941	RpL40	2703.41	2514.04	2443.26	1747.67	1600.4	1764.54	0.583427	8.33551e-08
FBgn0039300	RpS27	1616.07	1474.85	1393.11	1044.94	915.316	1034.96	0.582141	3.50608e-06
FBgn0038146	CG9799	60.9893	58.9988	64.5818	36.1434	42.1915	45.0188	0.581537	9.59402e-08
FBgn0032656	CG5674	48.3281	50.6379	46.9077	39.5809	28.9581	28.9725	0.581062	3.70969e-05
FBgn0039713	RpS8	3388.5	3244.13	3171.72	2166.74	2091.24	2297.94	0.580629	3.82584e-07
FBgn0085220	CG34191	57.2093	59.5124	67.8932	36.9877	42.1915	44.3056	0.58027	2.76298e-06
FBgn0005593	RpL7	3574.23	3416.26	3273.99	2249.05	2203.34	2413.88	0.580066	9.92821e-08
FBgn0040070	Trx-2	283.059	290.166	267.875	177.26	183.431	202.429	0.578902	5.99329e-08
FBgn0025874	Meics	18.0875	19.5772	19.2384	12.0009	13.4101	12.7033	0.577682	2.38527e-05
FBgn0040308	Jafrac2	70.5818	74.488	79.3713	49.8329	45.7605	54.8472	0.577511	1.24189e-06
FBgn0031877	CG10399	9.47052	9.53184	10.0154	6.81458	7.04959	5.57163	0.576909	0.00795093
FBgn0032915	CG12050	43.4099	45.1941	47.5578	29.3489	31.7496	30.1983	0.57646	1.77434e-06
FBgn0263289	scrib	74.118	81.904	90.118	54.4966	59.0116	51.5488	0.57632	0.000106985
FBgn0038989	CG6937	82.8366	80.2811	79.1072	46.5362	56.0963	59.9954	0.574899	1.73146e-07
FBgn0031143	CG1532	80.7636	76.7888	73.7643	45.3301	62.2449	47.6709	0.574799	1.3795e-05
FBgn0052409	CG32409	64.363	62.3062	66.9993	37.1485	45.2128	47.7378	0.574061	8.51385e-06
FBgn0025678	CaBP1	358.782	399.105	423.104	250.351	254.757	289.792	0.571195	7.98518e-06
FBgn0261597	RpS26	2339.3	2312.97	2158.46	1544.24	1423.84	1617.65	0.570668	9.47568e-06
FBgn0024733	RpL10	3462.49	3309.11	3051.21	2167.34	2052.08	2398.12	0.569847	6.5248e-06
FBgn0000100	RpLP0	2822.03	2776.46	2784.54	1785.62	1922.68	1941.36	0.569306	2.00354e-08
FBgn0002593	RpLP1	2722.63	2487.42	2444.83	1709.13	1672.27	1779.96	0.56863	9.6087e-06
FBgn0037617	nom	16.99	17.2354	13.9971	8.04081	11.979	12.5027	0.568234	0.00974645
FBgn0087021	Spc25	49.5068	51.9116	40.6303	32.4849	30.0712	33.3184	0.567375	3.51735e-05
FBgn0037328	RpL35A	1198.37	1130.43	1125.78	801.126	728.669	805.725	0.564777	3.70018e-06
FBgn0037153	olf413	85.0111	82.8284	82.2966	70.5983	51.8737	46.7794	0.563462	0.0021206
FBgn0036838	CG3808	16.6039	18.6528	18.1008	12.423	10.7246	12.9931	0.562876	0.000493832
FBgn0010638	Sec61beta	254.464	295.898	336.967	199.754	188.713	212.547	0.562115	4.04616e-05
FBgn0061476	Zwilch	39.9347	39.3599	34.4748	25.8311	22.5092	28.7719	0.561946	7.67128e-06
FBgn0030060	CG2004	66.1107	72.4132	76.7709	43.5209	49.8418	52.6185	0.560619	2.44505e-06
FBgn0037135	CG7414	411.988	425.194	427.634	268.925	301.418	287.853	0.559517	4.67832e-08
FBgn0025866	CalpB	25.0379	24.6513	24.0734	15.378	18.7989	15.8457	0.559286	2.42486e-05
FBgn0035627	Sse	13.149	15.859	12.8189	10.6139	8.02134	9.78379	0.558373	0.00181032
FBgn0003189	r	74.3822	75.926	92.4339	57.3109	53.6405	53.8889	0.558349	0.000153031
FBgn0030662	CG9220	20.6279	20.8304	24.175	14.1518	14.4172	16.024	0.557971	0.000429023
FBgn0039857	RpL6	2846.42	2876.17	2911.1	1959.44	1873.97	2033.87	0.557289	1.97954e-07
FBgn0085442	NKAIN	105.354	116.991	121.992	89.3736	73.3228	71.6289	0.555281	3.80069e-05
FBgn0010551	Phb2	277.856	295.22	288.516	185.542	187.353	213.594	0.554991	8.00523e-08
FBgn0030864	CG8173	74.9106	73.1322	66.7352	46.5161	47.5273	52.2174	0.55452	4.41886e-07
FBgn0036366	CG10133	29.3058	24.98	26.816	16.3429	18.5339	20.3922	0.553685	1.87906e-05
FBgn0038080	CG12279	47.0274	48.7274	46.8467	31.4195	29.1171	36.6836	0.553083	0.000341658
FBgn0261239	Hr39	43.5116	54.2534	55.4603	39.8623	29.8062	34.8116	0.552538	0.00930356
FBgn0037351	RpL13A	2438.52	2337.75	2312.21	1636.06	1451.08	1747.76	0.551999	6.32635e-06
FBgn0046225	CG17230	35.2198	34.7994	35.5312	25.409	21.4138	25.2061	0.551886	1.23174e-05
FBgn0034065	Rrp42	31.1958	30.3211	27.8724	19.4588	19.2583	22.2865	0.5518	2.01123e-05
FBgn0052649	CG32649	15.2219	17.2354	17.2882	11.2571	11.608	11.0764	0.551135	0.000440416
FBgn0020272	mst	20.5262	23.049	24.236	14.5137	15.654	16.1355	0.550465	0.000103352
FBgn0087039	Sbp2	45.8487	43.7561	43.1697	29.2082	30.0712	31.4686	0.549149	8.80238e-06
FBgn0004657	mys	102.062	102.036	95.278	73.9754	67.7573	62.9372	0.548572	0.000209147
FBgn0010408	RpS9	1071.65	1034.31	993.451	711.672	643.173	765.944	0.547419	3.31122e-06
FBgn0263768	CR43685	34.9352	37.3673	32.423	23.8611	24.3114	23.49	0.547105	8.05429e-06
FBgn0016984	sktl	45.7877	50.4119	52.1693	32.6055	33.0924	35.859	0.547064	4.26338e-05
FBgn0019938	RpI1	65.4401	63.4771	68.0151	41.3499	49.0644	44.3502	0.546986	7.54308e-06
FBgn0040007	RpL38	1558.21	1479.67	1321.01	1056.32	817.24	1110.32	0.546787	0.00211653
FBgn0259740	CG42394	130.575	132.028	117.096	84.6496	80.9554	94.7178	0.544748	2.74201e-06
FBgn0010292	bys	52.474	52.2197	55.6432	34.1131	36.7144	39.1352	0.544341	1.8924e-08
FBgn0015288	RpL22	969.773	1038.07	1046.25	676.091	675.206	743.947	0.543637	6.27858e-06
FBgn0000244	by	23.1479	25.4936	25.8815	21.4086	15.7776	14.0182	0.541065	0.00144225
FBgn0050410	Rpi	95.4978	98.5847	102.287	66.2563	65.9198	71.6958	0.539893	1.80523e-07
FBgn0029999	CG1575	35.0775	35.0254	34.7592	22.454	23.905	25.8078	0.539457	3.78347e-07
FBgn0003416	sl	15.9332	18.4474	14.9723	11.7999	10.7422	11.4776	0.536886	0.00425048
FBgn0086356	tum	149.638	150.825	134.608	91.6049	96.6271	111.767	0.536418	2.79754e-05
FBgn0028406	Drep4	10.8118	9.77835	9.26371	7.25683	6.92591	6.39624	0.536192	0.00887232
FBgn0039555	mRpS22	78.8736	79.6854	75.1051	48.4258	53.8525	58.881	0.536071	4.19971e-05
FBgn0004646	ogre	326.611	358.718	372.438	249.205	214.721	266.124	0.535014	0.000242855
FBgn0033473	CG12128	33.1062	34.6967	32.0979	21.3684	22.9686	24.6266	0.53496	1.29291e-06
FBgn0015546	spel1	43.6335	40.3665	39.838	26.796	27.2619	31.4909	0.534081	2.56472e-05
FBgn0027095	Manf	104.765	119.189	132.942	79.021	80.9378	86.5386	0.533971	0.000552588
FBgn0015838	Vang	98.8308	101.153	96.2125	70.9199	63.4993	70.1803	0.53387	2.56846e-05
FBgn0037536	CG2698	85.1128	75.1454	73.0126	60.1653	49.6475	51.3482	0.533559	1.24833e-05
FBgn0000559	EF2	4543.96	4774.84	4574.89	3231.6	2923.14	3448.15	0.532895	2.68609e-07
FBgn0003279	RpL4	3300.44	3360.96	3390.23	2289.24	2228.16	2432.4	0.53239	1.92405e-06
FBgn0034915	eIF6	108.972	115.984	112.485	68.9097	78.4819	85.9592	0.532268	9.92116e-07
FBgn0028434	Ercc1	21.3595	20.8714	18.629	14.0312	13.2511	14.8205	0.532065	0.000221059
FBgn0030321	CG1703	92.9371	108.014	122.561	68.3469	72.6337	82.7945	0.531909	6.28033e-05
FBgn0033273	Gasz	19.2256	20.1935	17.471	12.3627	12.403	14.6645	0.529663	0.000313654
FBgn0262801	twr	81.9017	94.2296	106.126	60.4066	61.1848	73.969	0.529568	0.000693292
FBgn0036279	Ncc69	42.4751	47.0429	55.7854	31.7813	32.7037	36.2602	0.528471	0.00329483
FBgn0030447	CG2200	28.9196	29.4583	31.2041	17.7501	22.8626	21.5288	0.527335	0.000224549
FBgn0045866	bai	119.113	131.391	148.24	90.3988	88.3584	97.9716	0.527065	0.000206562
FBgn0267727	Pen	444.2	497.443	463.531	307.521	321.772	346.266	0.526473	6.31176e-07
FBgn0003326	sca	62.7574	69.2086	63.4848	50.2751	43.393	42.0547	0.52608	0.00106538
FBgn0034138	RpS15	2426.71	2277.25	2154.73	1536.66	1570.13	1658.56	0.525351	6.32829e-06
FBgn0029176	Ef1gamma	1979.26	2094.29	2089.11	1390.26	1393.31	1499.55	0.524899	1.9038e-07
FBgn0004404	RpS14b	426.58	405.822	378.715	285.087	276.029	280.944	0.524346	4.10718e-06
FBgn0022246	Rpp30	40.4225	34.9843	35.0843	23.0369	26.1842	27.613	0.52422	0.000247294
FBgn0025615	Torsin	117.345	120.73	107.325	77.5737	76.1497	86.5163	0.523932	2.65179e-05
FBgn0033446	CG1648	98.9527	89.9567	70.9811	64.9697	51.3436	64.475	0.523757	0.00364041
FBgn0026876	CG11403	40.8289	40.2433	40.7928	26.4945	28.3044	29.9977	0.523325	0.000173702
FBgn0034727	mRpS29	49.263	52.4662	50.1581	30.4345	35.725	39.5363	0.523323	2.83778e-05
FBgn0037239	CG11739	38.6544	38.7847	45.4247	26.4543	28.6224	30.5103	0.521806	1.13843e-05
FBgn0035337	CG15877	22.6602	22.8025	23.078	16.5842	14.9472	16.2469	0.520933	0.00024095
FBgn0003124	polo	261.171	276.033	244.168	172.656	164.579	207.933	0.519441	1.22811e-05
FBgn0037583	CG9684	39.8331	42.6262	40.7319	28.9469	25.3361	31.7137	0.519264	3.10914e-05
FBgn0021875	Zfrp8	36.4595	33.6285	33.3575	21.7906	24.382	26.0753	0.51804	7.7492e-05
FBgn0053977	CG33977	27.0906	26.7672	26.2269	18.2526	16.7671	20.9271	0.51795	0.00485712
FBgn0011638	La	238.775	254.545	245.976	168.173	162.918	186.07	0.515648	2.20692e-07
FBgn0030305	CG1749	102.733	112.718	125.771	72.8095	78.4996	87.5638	0.514585	5.16719e-05
FBgn0034802	CG3800	2017.12	2347.38	2200.56	1526.89	1406.01	1662.93	0.514491	1.51335e-05
FBgn0034590	Magi	27.3751	33.2793	35.1046	25.3687	18.0215	23.7352	0.513132	0.0022529
FBgn0267977	mh	14.0432	16.5164	16.0896	9.0057	11.979	11.7227	0.511957	0.00399469
FBgn0039757	RpS7	3340.57	3174.78	3047.76	2231.4	2140.02	2342.72	0.510283	1.88814e-06
FBgn0038504	Sur-8	97.8146	101.687	88.9803	72.709	64.5417	65.2996	0.510193	0.00147794
FBgn0005694	Aef1	36.683	42.0305	39.7364	29.6907	26.8732	26.6324	0.509621	0.000440127
FBgn0030008	CG2129	12.9254	12.8803	12.636	9.14642	9.66447	8.17916	0.509173	0.00296034
FBgn0037011	CG4858	46.5194	48.2344	43.901	31.6205	32.0323	33.8087	0.508741	7.33828e-06
FBgn0033466	Pal1	89.8074	95.9552	112.912	77.7345	60.9551	71.3392	0.508195	4.15544e-05
FBgn0038371	Pbp45	14.1855	12.6133	11.5796	10.0309	8.05667	8.91462	0.50756	0.00859135
FBgn0039213	atl	86.4541	98.6669	103.546	66.015	73.1284	63.9624	0.50697	8.71002e-05
FBgn0042177	CG32164	30.6877	28.9242	29.8023	19.3582	19.488	24.114	0.506473	0.00642443
FBgn0263863	mRpL45	47.2713	49.4053	44.9777	32.6256	31.785	35.391	0.505682	4.60332e-07
FBgn0011584	Trp1	104.135	109.883	115.695	77.1113	74.8599	80.2761	0.505623	5.32421e-05
FBgn0002607	RpL19	3040.24	2881.2	2763.83	2039.15	1872.59	2210.62	0.504492	1.56829e-05
FBgn0000183	BicD	50.584	54.993	55.8057	40.787	35.9547	37.1071	0.503419	8.95672e-05
FBgn0036030	CG6767	156.792	145.278	144.034	103.445	104.79	106.597	0.502809	7.22188e-05
FBgn0038473	Ns1	92.4494	93.3258	93.9169	61.0699	63.8703	72.4758	0.502793	2.30477e-05
FBgn0041604	dlp	63.4078	67.0926	73.7643	54.8785	42.1915	47.1137	0.502703	0.000207634
FBgn0261556	CG42674	26.928	31.0401	34.292	18.9964	27.527	18.5647	0.502431	0.00800903
FBgn0033683	CG18343	13.4945	11.6477	13.347	10.1515	8.62205	8.40203	0.501969	0.00555948
FBgn0045035	tefu	36.1546	40.7157	39.5942	27.6001	27.58	27.1227	0.500783	0.00040992
FBgn0017545	RpS3A	4035.48	3942.09	3627.21	2718.78	2571.46	2913.01	0.500458	3.34568e-05
FBgn0034914	CG5554	316.002	347.419	369.512	239.897	227.813	262.558	0.500311	1.80981e-05
FBgn0028473	Non1	607.881	566.713	512.307	383.707	412.586	397.057	0.499345	7.65078e-05
FBgn0019925	Surf4	113.28	127.427	133.938	87.4438	85.7965	91.8205	0.499283	5.78831e-06
FBgn0026702	l(1)G0045	18.4126	16.7218	18.3243	11.0159	13.6751	13.1713	0.497356	0.00151028
FBgn0039406	RpL34a	415.484	431.788	410.955	284.142	290.676	316.714	0.497063	1.12677e-05
FBgn0037566	mRpL1	44.8122	47.0224	42.865	28.1227	32.368	34.9676	0.496984	7.89822e-05
FBgn0035761	RhoGEF4	108.525	108.014	94.0794	66.5377	73.8705	79.8527	0.49601	8.3538e-05
FBgn0026372	RpL23A	3121.35	3131.56	2997.97	2185.79	2055.41	2318.62	0.49594	2.33664e-06
FBgn0031738	CG9171	17.5184	18.4885	18.5071	13.4684	13.0214	12.1907	0.49471	0.00674106
FBgn0261986	RASSF8	28.7774	29.7665	29.5382	21.8308	20.4244	20.2585	0.494596	7.02554e-05
FBgn0037815	Rrp46	31.4194	30.999	27.7708	19.2778	20.0533	24.7381	0.494026	0.000489107
FBgn0000635	Fas2	165.937	178.845	167.437	141.217	102.793	119.902	0.493252	0.000900071
FBgn0020249	stck	75.9471	72.9884	73.6424	51.9034	48.6581	57.6553	0.492845	2.28557e-06
FBgn0032194	CG4901	42.9425	44.7421	43.4135	30.2133	32.3504	30.5994	0.492497	1.32124e-06
FBgn0038585	Non3	69.3827	71.119	72.4235	43.6817	50.6016	57.2987	0.490519	1.71807e-05
FBgn0028737	Ef1beta	854.989	915.796	894.435	682.303	594.869	620.034	0.490386	7.88341e-06
FBgn0036775	CG5147	46.1739	45.3173	49.3861	29.168	34.1702	36.9734	0.490183	2.66612e-05
FBgn0031040	CG14210	18.2501	18.5296	18.243	11.9004	12.8447	14.4417	0.490041	0.00401158
FBgn0033379	Mys45A	55.0957	61.8953	60.6813	40.0432	40.8487	45.6874	0.489471	1.04599e-05
FBgn0085638	CG41378	45.3406	42.6468	41.1585	28.6655	29.1701	34.2098	0.488946	0.000595697
FBgn0032518	RpL24	1869.88	1820.93	1752.81	1329.35	1204.19	1350.1	0.487168	5.60005e-05
FBgn0033471	CG12134	44.2229	44.8859	45.8919	28.6655	32.8981	34.9899	0.483715	0.000100202
FBgn0032198	eEF1delta	393.392	408.102	439.924	285.228	285.659	316.937	0.483677	0.000132708
FBgn0003041	pbl	81.4953	83.342	81.0168	60.3865	51.1669	64.3635	0.483224	0.000280361
FBgn0033754	Ak6	29.0619	27.2602	22.9764	18.2124	18.3219	20.2362	0.482342	0.00694957
FBgn0036842	CG3797	71.8215	78.083	68.5839	55.5017	46.3789	54.602	0.481905	1.54644e-05
FBgn0041164	armi	57.5751	62.6554	62.8347	44.3451	40.3717	46.4006	0.481776	0.000142214
FBgn0011661	Moe	395.852	415.539	358.197	308.465	243.626	285.758	0.481288	8.4974e-05
FBgn0053505	U3-55K	28.0661	31.6975	30.3508	20.4639	21.7848	22.398	0.479232	9.63855e-05
FBgn0035906	GstO2	151	157.296	148.463	105.174	102.811	119.857	0.478621	4.19489e-06
FBgn0030081	CG7246	26.176	25.0416	28.0958	19.1773	19.1346	18.6093	0.478398	2.20981e-05
FBgn0037182	ArfGAP3	91.2097	100.146	102.47	66.4774	70.0718	74.3702	0.478347	2.62079e-05
FBgn0032775	CG17544	78.6297	77.1791	82.2966	58.0345	50.4249	62.5137	0.478178	0.000150096
FBgn0035063	CG3594	34.1833	36.032	35.714	23.1776	24.3997	28.5045	0.478129	3.87526e-05
FBgn0040238	Best1	20.7904	19.6183	21.4934	16.544	15.3536	12.525	0.47777	0.00119266
FBgn0016794	dos	41.4793	40.3254	39.3911	29.1881	27.3149	30.5994	0.476867	0.000265781
FBgn0028515	EndoGI	87.206	87.3273	82.7436	63.5626	55.6016	65.7676	0.47661	5.12337e-05
FBgn0025629	CG4045	45.0358	41.6813	43.3119	30.2937	33.1454	30.0645	0.475298	1.29813e-05
FBgn0039273	CG9996	69.6876	67.9349	61.6565	49.3304	42.4565	51.5933	0.475281	0.000278731
FBgn0004132	boca	90.5187	93.0792	99.077	61.1704	67.404	74.8159	0.474999	0.000692012
FBgn0034243	Ns2	129.884	125.722	125.263	87.9262	89.7542	96.4561	0.474485	2.41541e-05
FBgn0262560	wcd	53.226	51.2953	49.0814	30.3339	41.8735	38.3551	0.474031	0.000164865
FBgn0035517	CG1265	30.7081	27.3013	26.6738	19.2778	23.4456	18.2081	0.47383	0.000679756
FBgn0030695	PGRP-LE	29.6106	29.7459	29.6398	22.2127	21.3078	20.5928	0.472924	0.000108334
FBgn0033691	CG8860	30.0374	33.1971	35.0436	23.4189	20.7954	26.6547	0.472577	0.000382681
FBgn0260856	Membrin	20.1807	23.0284	26.9379	14.7951	16.343	19.4339	0.47253	0.00588721
FBgn0026400	Noa36	61.9648	67.9349	68.2183	44.5059	47.3683	50.947	0.472316	1.5059e-05
FBgn0013325	RpL11	1980.88	1829.83	1796.43	1378.19	1250.69	1412.9	0.472279	0.000195674
FBgn0031049	Sec61gamma	170.266	192.568	210.485	126.462	124.454	162.402	0.472206	0.00216958
FBgn0030678	CG11679	30.0374	28.7188	28.0146	20.3231	19.435	22.8437	0.471637	0.000352321
FBgn0032987	RpL21	2847.82	2754.25	2442.75	1934.3	1775.98	2093.11	0.471172	0.000737565
FBgn0023512	eIF2B-epsilon	50.0149	54.4794	58.2232	37.2892	37.5095	42.6119	0.471161	3.90467e-05
FBgn0036774	mRpS26	42.719	37.5522	36.9736	26.9367	28.4987	29.2845	0.468797	0.000408027
FBgn0038307	mRpS10	44.1416	46.4677	42.7634	29.8113	33.3751	33.2069	0.468374	2.32771e-05
FBgn0262738	norpA	50.5636	40.8595	39.7771	37.9325	28.6047	28.3039	0.468166	0.0018811
FBgn0004106	Cdk1	186.667	185.46	170.891	122.642	125.179	145.152	0.466702	2.44273e-05
FBgn0002121	l(2)gl	137.099	147.744	122.338	106.119	87.475	101.136	0.466379	0.000674876
FBgn0038038	CG5167	53.4089	49.9805	71.1436	31.7813	51.3436	43.2136	0.465914	0.00461094
FBgn0027094	Aats-ala	202.783	231.394	256.235	163.671	150.55	186.315	0.464065	0.00177975
FBgn0011284	RpS4	3020.89	2994.64	2870.29	2146.88	1988.92	2308.93	0.463395	1.10591e-05
FBgn0001612	Grip91	42.9425	42.6468	39.3301	29.5098	29.4175	31.736	0.462672	3.35149e-05
FBgn0036035	CG18178	54.7908	57.7046	56.2933	38.3144	41.7321	42.5004	0.461902	1.05148e-05
FBgn0264291	Det	51.8237	46.591	41.5648	31.2787	33.7285	36.6391	0.461831	0.000583516
FBgn0027558	pgant3	37.0692	43.5506	44.3276	31.52	29.3645	29.8417	0.461744	0.000365234
FBgn0083124	Uhg4	14.8358	13.2912	14.2409	9.48815	10.6716	10.6084	0.461398	0.00638468
FBgn0250848	26-29-p	318.99	331.786	328.821	215.293	241.188	255.003	0.461382	2.87735e-05
FBgn0030465	CG15743	39.6299	43.3452	46.0951	32.3441	28.1807	33.3407	0.460084	5.40676e-05
FBgn0033988	pcs	58.0628	62.8814	62.7941	47.3604	40.0007	46.2446	0.459898	0.00104576
FBgn0039638	dgt6	28.6758	29.9513	27.2223	21.1272	20.5657	20.7265	0.459788	0.000218199
FBgn0038474	mRpS11	32.9842	35.4979	32.2604	24.2832	23.746	25.2952	0.458569	2.9946e-05
FBgn0032465	CG12404	59.5464	62.2856	62.7129	43.2796	44.1704	46.8909	0.458271	1.33095e-06
FBgn0086687	Desat1	271.698	258.962	226.9	155.047	200.198	196.723	0.456759	0.00198888
FBgn0001085	fz	50.6246	52.5073	54.7899	44.1239	33.1984	37.7757	0.456652	0.000245513
FBgn0022069	Nnp-1	103.302	105.96	106.39	69.4726	76.079	84.5551	0.456205	1.65885e-05
FBgn0036696	CG14057	16.9291	15.6125	13.8346	11.9406	11.2016	10.6753	0.455327	0.00880801
FBgn0034986	mRpS17	35.6872	35.313	32.748	25.8713	25.1594	24.6489	0.454982	0.000135876
FBgn0000109	Aprt	17.6607	18.3447	22.8342	13.6091	15.1063	14.2188	0.454342	0.00476402
FBgn0028697	RpL15	3295.52	2970.17	2808.12	2271.41	2034.72	2319.4	0.453678	0.0011617
FBgn0032171	CG5846	19.2052	19.1664	16.4756	11.3777	13.9048	14.776	0.453429	0.00927286
FBgn0013269	FK506-bp1	422.556	430.699	412.438	285.248	302.39	337.552	0.452148	4.36503e-05
FBgn0003090	pk	69.586	80.5482	94.3842	64.3868	53.5521	60.82	0.452028	0.00700304
FBgn0033100	CG3420	32.72	32.9711	31.976	21.8911	24.435	25.0724	0.452016	0.000531033
FBgn0011741	Arp6	102.57	95.5444	96.7204	69.9148	66.2732	79.4069	0.451925	1.73499e-05
FBgn0029088	disp	34.793	39.0312	39.2692	31.9421	25.3715	25.3844	0.451574	0.00221536
FBgn0039111	Plip	14.8561	14.7908	13.1642	10.453	9.47012	11.4107	0.451236	0.00426884
FBgn0052022	CG32022	32.0697	31.492	28.8475	22.856	20.177	24.6043	0.450874	0.00105434
FBgn0024841	Pcd	59.7293	65.3054	67.3447	47.2598	47.2446	46.2669	0.450518	2.57877e-05
FBgn0266581	pit	81.7798	86.5056	87.8224	55.0795	63.6936	68.6871	0.450254	0.000567592
FBgn0038771	CG4390	166.303	173.545	173.593	121.255	123.96	130.621	0.450139	3.09442e-05
FBgn0000405	CycB	204.084	218.411	210.465	141.759	149.649	172.052	0.449747	0.000333974
FBgn0003479	spn-A	25.1192	26.685	24.4797	17.9913	18.5162	19.4116	0.448186	0.000642518
FBgn0033741	CG8545	103.078	108.794	112.607	74.2569	82.6869	81.0784	0.446983	9.81558e-05
FBgn0026737	CG6171	42.2109	37.737	35.4906	28.2835	26.0958	30.3543	0.446532	0.000974346
FBgn0036462	mRpL39	60.1358	56.3488	56.537	40.8071	40.0713	46.1331	0.446444	1.85956e-05
FBgn0030512	CG9940	17.4778	18.6939	18.2633	15.1569	12.0673	12.7479	0.445745	0.00365833
FBgn0010770	ppan	32.72	35.3952	37.2986	23.3786	26.8909	27.145	0.445364	0.000112447
FBgn0031060	CG14231	24.0218	22.7819	20.5183	17.2877	15.6716	16.492	0.445272	0.000882982
FBgn0030834	CG8675	42.7393	41.7223	42.3571	29.3489	31.5023	32.3155	0.444941	7.40139e-05
FBgn0036460	CG5114	59.018	57.1089	59.564	40.2643	43.3046	45.5537	0.444447	1.19542e-05
FBgn0032925	CG9246	78.02	82.9311	80.3058	52.8281	58.9056	65.6339	0.444033	6.38847e-05
FBgn0032702	CG10376	28.3099	28.1641	23.2608	19.9211	19.7	18.9881	0.443838	0.000457599
FBgn0034569	dgt3	37.313	33.7518	35.4499	24.3435	25.3715	28.6382	0.44341	0.000431977
FBgn0033428	Updo	104.603	108.096	105.557	71.0606	78.0755	84.934	0.443393	1.01175e-05
FBgn0036271	Pbgs	21.3798	24.8773	22.9155	16.363	16.7141	17.8069	0.443235	0.000555645
FBgn0028979	tio	19.9165	21.7548	22.0013	18.8155	15.1593	12.8593	0.442568	0.00796629
FBgn0261524	lic	45.6252	49.0356	49.9753	34.2136	35.7426	36.5276	0.441837	2.16192e-05
FBgn0028965	A16	67.7772	63.5798	66.2274	45.0687	46.7499	53.7328	0.441274	8.95324e-05
FBgn0035936	Tsp66E	68.6105	82.2121	72.6673	64.0249	47.2799	53.3317	0.441077	0.0011976
FBgn0036111	Aps	277.429	281.313	248.657	208.739	187.883	198.35	0.440475	0.00152018
FBgn0034057	CG8314	49.1817	45.8309	44.8152	35.0177	35.46	32.5829	0.439814	4.20005e-05
FBgn0032050	CG13096	158.601	170.115	173.613	118.401	120.355	131.624	0.439696	0.000163752
FBgn0000150	awd	1640.78	1676.49	1708.38	1190.64	1177.85	1338.98	0.438889	0.00031727
FBgn0033454	CG1671	64.1191	71.571	71.428	47.8026	51.6616	53.3985	0.438272	3.42167e-05
FBgn0033317	CG8635	109.053	109.39	115.898	75.3826	85.2311	86.1375	0.438262	0.000338951
FBgn0034488	CG11208	118.808	123.441	133.836	74.679	114.331	88.589	0.437817	0.00219406
FBgn0029709	CHOp24	123.544	131.515	159.596	96.9319	96.9628	112.257	0.437769	0.00160791
FBgn0001977	CIAPIN1	60.9893	61.1558	59.5437	39.0381	47.1739	47.9606	0.437378	0.000289006
FBgn0039868	CG11563	38.126	36.1142	35.5312	25.4894	27.368	28.2148	0.437326	5.16564e-05
FBgn0266521	stai	372.561	389.203	321.873	289.469	231.753	279.518	0.436521	0.00299628
FBgn0039017	CG6985	15.1813	15.0784	12.6157	9.58866	11.2546	10.8313	0.436472	0.009156
FBgn0029672	CG2875	48.8362	49.2821	45.9122	32.3441	35.6896	38.422	0.436342	6.90403e-05
FBgn0004598	Fur2	78.5078	78.3501	83.2311	71.2416	47.6863	58.5913	0.43583	0.00224909
FBgn0037327	PEK	57.4531	56.4926	58.7108	45.0687	40.2304	42.389	0.435416	0.000107114
FBgn0032247	CG5188	14.8764	16.4958	14.6472	10.6541	10.8306	12.5696	0.435109	0.0055093
FBgn0043001	Chrac-16	115.943	101.933	106.35	69.3721	74.0472	96.5007	0.434677	0.00333517
FBgn0002622	RpS3	3205.75	3085.69	2976.03	2275.57	2190.88	2391.08	0.43449	4.98123e-05
FBgn0032236	mRpS7	65.9685	64.874	60.4782	42.556	47.9513	51.1253	0.433971	0.000126648
FBgn0020018	Ppox	24.5095	26.7467	26.4706	18.0516	19.1699	20.3253	0.433866	0.00116872
FBgn0021995	Rs1	66.5375	64.8329	72.2407	45.1692	50.4602	55.2483	0.432601	0.000483731
FBgn0032393	CG12264	52.9211	48.9123	47.2327	34.2136	37.7038	38.5557	0.432319	5.73723e-06
FBgn0036710	CG6479	51.7221	48.7069	49.9346	37.6913	33.9228	39.8706	0.432179	4.65986e-05
FBgn0004926	eIF-2beta	307.487	338.072	364.758	234.651	246.753	267.416	0.432157	4.93914e-05
FBgn0031657	CG3756	40.2192	39.6681	34.9827	26.6754	30.4775	28.0142	0.431155	5.11905e-05
FBgn0263237	Cdk7	41.0728	42.5646	39.4723	30.4948	30.5659	30.2651	0.430745	3.24975e-06
FBgn0037478	CG2656	29.6309	29.0475	28.4615	22.5143	19.2053	22.9774	0.430378	0.000675618
FBgn0030485	CG1998	46.7632	47.6592	46.4607	35.1383	32.9688	36.4831	0.430135	3.27886e-05
FBgn0000181	bic	1375.73	1372.52	1326.11	1015.9	939.627	1068.71	0.430024	2.90012e-05
FBgn0030061	CG1785	62.0461	63.9907	65.0897	42.7369	46.6439	52.5517	0.429544	0.000707103
FBgn0086451	l(2)k09022	46.9258	47.8441	53.632	34.7363	41.3788	34.0761	0.429021	0.00157101
FBgn0051523	CG31523	61.0706	63.2512	73.8455	43.6415	60.8667	42.7456	0.427783	0.00197029
FBgn0012051	CalpA	40.1786	40.7774	37.583	29.751	27.9687	30.5326	0.425975	0.000155997
FBgn0002579	RpL36	2109.81	1920.58	1854.61	1459.61	1357.04	1567.26	0.424837	0.00137088
FBgn0035044	CG3663	17.9249	17.3175	16.6381	12.4029	13.3218	12.9262	0.424468	0.00949825
FBgn0031044	MKP-4	23.7982	20.8714	21.0059	16.5239	17.1381	15.2663	0.424071	0.00185133
FBgn0004390	RasGAP1	50.1369	54.6232	45.6888	39.0783	33.8522	39.2689	0.423455	0.00366149
FBgn0032643	GCS2beta	165.511	180.304	183.141	122.602	127.281	144.617	0.423214	0.000408329
FBgn0029885	CG3224	73.7115	67.8116	64.9272	50.2751	50.3365	53.4877	0.422067	0.000116987
FBgn0038968	CG12499	36.3172	40.1406	41.2601	28.8263	32.1383	26.8776	0.421751	0.00120418
FBgn0036187	RIOK1	20.7904	25.0005	21.9404	14.8755	18.8342	16.8709	0.420609	0.00363649
FBgn0035236	CG12004	76.3535	77.3435	71.3671	56.9289	62.9693	48.2058	0.420451	0.000405008
FBgn0015298	Srp19	59.8106	65.9012	66.9993	48.1644	47.2976	48.6069	0.419713	0.000743873
FBgn0011336	OstStt3	232.617	262.639	293.249	192.075	183.66	213.906	0.419344	0.00195049
FBgn0032923	CG9248	54.7502	57.3759	53.3476	39.018	44.5591	40.2049	0.418468	0.000311491
FBgn0034814	CG9890	24.9567	25.7195	25.6783	17.9913	19.4526	19.7013	0.418074	0.000927442
FBgn0035165	CG13887	171.038	192.198	201.445	128.794	148.253	145.799	0.417283	0.000803847
FBgn0020278	loco	61.4365	73.5431	80.3667	48.7876	55.8313	56.6524	0.417163	0.00276201
FBgn0260991	Incenp	171.343	163.253	184.908	116.913	129.631	142.634	0.416769	0.00133044
FBgn0039125	Ndc1	74.5041	73.7896	68.9699	50.6973	54.9656	57.1204	0.416565	7.2688e-05
FBgn0034277	OstDelta	341.325	386.553	419.934	281.911	272.319	305.816	0.416432	0.00222824
FBgn0024991	CG2694	32.2729	30.999	29.2741	22.8761	21.9438	24.5821	0.415544	0.00268593
FBgn0035210	msd5	55.3395	53.5139	49.4267	35.862	36.6614	46.2223	0.415101	0.00174833
FBgn0034528	CG11180	24.6925	26.8699	22.692	17.9109	18.5515	19.2556	0.414417	0.00186256
FBgn0035715	CG10103	58.4083	61.6077	60.6001	42.3147	45.2834	47.9606	0.414115	0.000524702
FBgn0037439	CG10286	79.1988	80.1578	74.069	55.4012	58.1282	61.756	0.4134	1.98566e-05
FBgn0069242	eca	49.6694	52.4046	60.4579	40.6865	39.6473	41.8095	0.41221	0.00838366
FBgn0038746	Surf6	46.0926	48.9945	49.569	34.2538	37.8098	36.7282	0.410943	0.00153287
FBgn0002780	mod	432.982	462.109	447.299	306.415	331.172	372.252	0.410708	0.0013578
FBgn0027500	spd-2	56.1118	52.0348	53.8961	39.6211	38.0572	44.2834	0.410321	0.00070666
FBgn0010812	unc-45	39.6095	38.1479	43.9213	29.5098	30.0358	32.048	0.409915	0.00249986
FBgn0082582	tmod	177.257	211.59	183.324	153.821	130.179	147.515	0.407097	0.00363707
FBgn0082598	akirin	310.556	320.056	269.602	231.394	205.18	242.834	0.406036	0.00580768
FBgn0033907	mRpS16	43.0848	43.9615	40.6303	30.0123	30.9723	35.4356	0.405478	0.000947882
FBgn0086904	Nacalpha	1335.55	1317	1274.75	985.763	919.344	1061.33	0.404824	0.000227299
FBgn0031048	CG12237	70.785	72.064	69.5794	48.6871	58.2519	53.4877	0.404802	0.000138512
FBgn0002948	nod	21.1156	21.7753	22.8545	14.775	16.2194	18.6984	0.404609	0.00153241
FBgn0014455	Ahcy13	187.907	184.351	200.348	138.925	139.985	153.688	0.404597	0.000159417
FBgn0053158	CG33158	31.2365	34.2653	35.9781	26.4342	23.2159	27.1004	0.403549	0.000748221
FBgn0003268	rod	57.9612	57.7252	61.5346	45.712	43.2869	44.9965	0.403413	0.00496418
FBgn0024957	Irp-1B	95.9652	109.329	126.462	77.8953	80.7787	92.2886	0.402773	0.00293964
FBgn0024250	brk	31.5007	31.3072	30.2086	24.7657	22.0145	23.6014	0.402442	0.00884412
FBgn0000250	cact	78.0607	85.6428	85.283	67.4624	58.4992	62.4692	0.402142	0.000382087
FBgn0033117	CG3358	31.0942	30.0951	28.1162	22.4942	21.7671	23.334	0.402128	0.000544499
FBgn0034059	CG8320	32.0087	30.7114	32.5245	23.6199	22.7566	25.7187	0.402063	0.00655912
FBgn0036099	CG11811	52.9211	51.7678	54.1399	40.0231	37.1208	43.1022	0.401945	0.00022941
FBgn0035825	CG8111	30.3626	32.437	30.9196	26.3537	21.2901	23.334	0.401238	0.00407628
FBgn0086674	Tango13	25.2005	25.3908	26.8973	21.2277	18.1982	19.2779	0.400813	0.000965061
FBgn0086378	Alg-2	118.707	109.719	101.677	82.3982	74.5772	93.2023	0.400129	0.00863085
FBgn0052267	CG32267	58.7335	63.5388	55.4603	40.6061	46.6616	47.4258	0.400021	0.00209318
FBgn0266421	RPA3	83.0601	75.0016	66.0242	52.1848	54.9303	62.7366	0.399942	0.00461294
FBgn0035251	CG7967	92.1039	101.317	101.799	71.4426	74.8069	77.6017	0.399292	0.000340882
FBgn0026192	par-6	61.091	63.1484	59.3609	48.868	45.2481	45.1525	0.398673	5.52984e-05
FBgn0037739	CG12948	70.7241	78.1652	77.8883	54.7981	52.5274	64.8315	0.397855	0.00274785
FBgn0015380	drl	143.806	149.983	141.698	122.703	99.3656	108.847	0.396223	0.00348472
FBgn0032919	CG9253	118.016	116.991	124.43	84.6094	94.6306	93.9155	0.395993	0.000342989
FBgn0033457	Ntmt	33.472	30.3006	32.1792	22.5947	24.329	26.0084	0.395989	0.00170414
FBgn0032487	Ski6	32.842	32.3754	33.4794	23.3183	24.3114	27.4793	0.394559	0.000549108
FBgn0004397	Vinc	42.1906	47.6797	55.501	36.3042	36.9087	37.4637	0.393403	0.00303655
FBgn0033232	CG12159	52.4334	46.9197	44.3683	34.877	36.1667	38.4666	0.392363	0.00108143
FBgn0015338	CG5861	66.4359	64.0112	60.9861	46.3955	44.9831	54.5797	0.391706	0.000920349
FBgn0028744	CG5033	73.3661	73.1528	72.0172	53.1296	57.6158	55.9169	0.390846	0.000287107
FBgn0259212	cno	49.9743	51.7678	54.4243	41.9328	40.5307	36.6391	0.390634	0.00236149
FBgn0040512	zetaCOP	98.0992	108.568	111.835	77.5536	79.6303	85.8255	0.390358	0.00362816
FBgn0040396	CG3939	86.1289	84.6773	92.2104	66.3568	66.2909	68.0854	0.389931	8.02911e-05
FBgn0000147	aurA	35.9311	36.3196	31.7729	24.9265	24.435	30.1091	0.389104	0.00253061
FBgn0036615	CG4933	28.2693	27.2602	23.8906	19.5593	19.965	21.1276	0.389099	0.00731533
FBgn0052803	CG32803	23.7373	23.4393	26.105	17.6496	17.8802	20.4813	0.38837	0.00269469
FBgn0015229	glec	79.0565	90.4087	84.3891	70.0756	62.8102	61.0874	0.38809	0.00241257
FBgn0261854	aPKC	79.4426	78.6993	73.9878	65.8341	55.0186	56.5855	0.387638	0.00761449
FBgn0036908	CG14103	105.233	105.241	100.621	78.3778	72.8281	86.6724	0.387368	0.000796915
FBgn0036537	CG18081	98.6885	95.7293	87.9036	69.6334	68.5171	77.7355	0.387221	0.00239348
FBgn0264816	koko	58.6928	62.7992	63.0988	45.511	47.1386	48.5847	0.386316	7.09484e-05
FBgn0261592	RpS6	3545.63	3396.29	3347.39	2583.89	2512.9	2775.92	0.386218	0.000223023
FBgn0046214	vig2	462.084	499.333	496.258	345.835	361.808	409.315	0.384131	0.000736063
FBgn0260648	Rrp40	22.4163	24.9595	23.7484	18.3531	16.449	19.7459	0.383558	0.00521831
FBgn0037087	CG7519	54.3437	50.679	51.2145	38.3144	38.8169	42.6564	0.383501	0.00110514
FBgn0039219	CG13630	75.1748	82.0478	81.5044	55.9841	58.2165	68.9546	0.38263	0.000522645
FBgn0003278	RpI135	38.9186	39.4626	40.0208	28.565	31.1313	31.1343	0.382404	0.0016097
FBgn0026181	Rok	55.116	55.8968	54.8915	42.8575	44.3117	40.1158	0.381974	0.000534108
FBgn0024509	Sec13	154.963	177.305	188.078	119.547	131.698	148.272	0.381295	0.00181555
FBgn0263916	Ent2	172.461	186.795	166.665	131.608	118.359	153.889	0.381198	0.00198286
FBgn0028336	l(1)G0255	208.88	214.549	227.083	166.947	155.656	177.289	0.380075	0.000108224
FBgn0260857	Bet1	23.6153	27.5273	28.4209	18.7954	21.2548	21.0831	0.380043	0.00553096
FBgn0033929	Tfb1	126.165	125.598	128.473	94.1579	94.9486	103.164	0.37969	0.000602361
FBgn0035148	CG3402	45.1577	45.872	43.0884	33.5503	35.672	33.8755	0.379301	0.00204422
FBgn0033663	ERp60	936.728	1037.55	1136.41	764.56	738.528	889.523	0.378667	0.00579572
FBgn0031713	CG7277	68.7527	68.2841	68.8277	49.9133	52.5981	55.8946	0.378182	0.00107115
FBgn0028670	Vha100-2	50.1978	50.8433	50.9707	41.8926	44.2057	30.8223	0.37786	0.00407612
FBgn0261593	RpS10b	2021.88	2006.16	1913.2	1517.72	1509.69	1547.06	0.377158	0.000682261
FBgn0033761	CG8778	42.3125	44.8859	40.3052	34.2337	29.9475	34.0761	0.37615	0.00980178
FBgn0033740	dgt5	24.0218	26.5207	27.2223	17.6496	20.3714	21.9077	0.376106	0.00609732
FBgn0260985	RfC4	116.979	110.15	92.0073	74.4981	84.33	87.1181	0.375851	0.00363735
FBgn0030336	CG1578	48.1046	48.6453	50.5441	37.5305	37.0854	38.9569	0.375236	0.000414561
FBgn0034299	CG5757	48.3484	48.2139	42.418	35.2187	32.7744	39.202	0.375135	0.00188383
FBgn0265193	Atf-2	17.0916	17.0094	15.8052	13.006	12.0673	13.4388	0.374484	0.00737374
FBgn0033427	CG1868	33.4313	32.7452	31.4275	24.826	23.7813	26.8553	0.371533	0.00701623
FBgn0032701	CG10341	44.3651	50.2476	51.0926	33.2688	41.5908	37.798	0.370725	0.000912338
FBgn0032732	CG15168	30.1593	30.7525	32.3417	22.6349	24.0993	25.4067	0.370492	0.0053543
FBgn0032704	Jwa	152.951	164.116	149.966	118.18	127.953	115.221	0.369975	0.000377961
FBgn0032453	CG6180	264.748	278.847	265.742	202.588	201.664	222.442	0.36903	0.00115474
FBgn0033571	Rpb5	108.179	108.979	96.9845	74.3574	81.6091	87.2964	0.368992	0.000875436
FBgn0033918	CG8531	66.5782	66.4353	65.7601	49.3304	51.4143	53.2203	0.368589	0.000761411
FBgn0036405	CG6833	22.9244	24.3843	23.0374	18.6547	16.8731	18.9881	0.368356	0.00341889
FBgn0035425	CG17746	70.277	71.4477	73.1142	51.6019	56.1847	58.7027	0.367921	0.00028714
FBgn0043903	dome	72.4515	76.9121	85.8112	59.2809	61.8385	61.1766	0.367422	0.00574687
FBgn0038304	CG12241	32.8623	34.7378	36.6892	25.1677	27.9687	27.7245	0.366983	0.000805424
FBgn0020305	dbe	62.6762	60.4368	61.6158	43.1992	46.3435	53.7328	0.366963	0.00143735
FBgn0032721	CG10602	173.64	204.791	205.203	145.297	144.79	162.848	0.365834	0.00213054
FBgn0010803	Aats-trp	53.2463	53.5755	56.7605	38.415	40.8487	47.7378	0.365604	0.0011959
FBgn0032620	CG12288	25.546	28.7599	31.3463	20.303	23.3219	22.866	0.36519	0.00583488
FBgn0039828	CG1542	77.1055	78.2474	77.2382	53.2301	60.9904	66.4139	0.364872	0.00129562
FBgn0032819	CG10463	26.4402	27.9998	27.527	17.8908	22.3679	23.49	0.362781	0.00567068
FBgn0003714	tko	40.0566	43.263	44.5917	30.937	32.5801	36.0373	0.361803	0.00895253
FBgn0016917	Stat92E	94.3394	95.1335	93.3684	77.0309	82.5986	60.4411	0.36162	0.00417506
FBgn0053303	CG33303	255.277	269.562	284.107	202.809	199.668	227.367	0.361126	0.000916995
FBgn0005585	Calr	1495.87	1647.14	1883.07	1250.31	1247.05	1415.98	0.361044	0.00933847
FBgn0035020	CG13585	46.2755	46.591	51.7427	39.1386	37.4918	35.9705	0.36082	0.00302726
FBgn0038183	CG9286	62.7981	60.9709	62.6722	42.2343	50.5839	52.4179	0.36037	0.0033396
FBgn0027088	Aats-gly	184.756	221.944	227.956	152.996	158.996	183.53	0.357099	0.00680437
FBgn0264561	Glg1	81.2514	91.5591	98.5691	75.5032	65.1071	71.3838	0.356393	0.00652597
FBgn0037822	CG14683	107.143	107.028	104.196	82.5791	82.2982	83.8865	0.355934	0.000916723
FBgn0001079	fu	21.1359	21.0563	23.4843	17.0666	17.2088	17.0715	0.355024	0.0041556
FBgn0025582	Int6	543.945	525.114	488.782	397.397	381.331	439.446	0.354869	0.00139042
FBgn0033178	CG11127	56.3557	50.6584	53.3476	41.9931	39.1173	44.3502	0.354494	0.000874028
FBgn0037843	CG4511	135.88	144.785	139.728	108.873	99.1183	121.105	0.35347	0.00081899
FBgn0029714	CG3527	34.4475	33.5463	31.3869	24.8059	24.9474	28.081	0.352986	0.00404579
FBgn0011787	mRpL12	68.4885	73.5225	68.5433	49.5917	57.6158	57.8336	0.351343	0.0039164
FBgn0036686	CG7728	47.9826	53.7604	59.0764	38.7567	42.7392	44.5731	0.351303	0.00431999
FBgn0263855	BubR1	66.8627	64.2783	59.3202	49.1695	45.4955	54.6912	0.351074	0.00569941
FBgn0032054	CG13090	39.3047	41.2293	38.7207	30.1731	29.6648	33.6972	0.350947	0.00137663
FBgn0032051	CG13097	39.325	43.5096	43.2509	32.2436	32.6154	34.0984	0.349635	0.00305692
FBgn0031633	Fnta	65.8669	67.4213	63.688	44.727	53.4461	56.4964	0.348918	0.00384974
FBgn0003261	Rm62	1197.33	1158.8	1179.74	985.059	873.955	919.921	0.34754	0.000419944
FBgn0005674	Aats-glupro	144.436	154.892	176.092	124.21	122.105	127.969	0.345096	0.00825655
FBgn0035771	Sec63	50.6246	55.0751	59.4827	42.174	42.6509	45.2417	0.344976	0.00112421
FBgn0021874	Nle	43.8164	39.6886	38.5988	28.5047	32.5447	35.1459	0.344289	0.00488908
FBgn0039183	Dis3	69.464	76.2136	74.6988	50.5767	57.8278	65.2327	0.344102	0.00375477
FBgn0003360	sesB	1400.74	1484.26	1476.28	1103.92	1056.89	1275.86	0.343762	0.000972084
FBgn0035272	mRpL46	42.1296	43.1398	40.9553	33.5503	32.0147	33.9647	0.342985	0.00216159
FBgn0031149	CG1518	312.974	321.042	334.326	261.688	243.873	258.457	0.341939	0.00134271
FBgn0035766	eco	47.942	48.8301	45.384	35.279	36.9087	40.0489	0.341126	0.0051729
FBgn0033092	CG9422	34.4678	35.4568	34.0888	26.6955	25.2831	30.176	0.341088	0.00269034
FBgn0021818	cnk	43.3083	44.8243	43.8198	37.0681	33.4811	33.7195	0.339722	0.00187253
FBgn0039711	CG7824	26.6841	24.5486	23.789	18.3732	20.283	20.6373	0.339476	0.00322957
FBgn0033169	CG11123	38.1463	41.9483	41.0569	30.3339	29.2761	36.2156	0.339154	0.00189514
FBgn0035122	mRpL17	41.0931	42.9755	36.5469	29.5299	32.1914	33.7195	0.337825	0.00852968
FBgn0263594	lost	478.749	474.291	450.265	388.532	325.783	396.879	0.336771	0.0056051
FBgn0037874	Tctp	1925.56	1913.64	1801.36	1419.3	1438.88	1608.17	0.336752	0.00237958
FBgn0000032	Acph-1	31.9884	31.7591	30.4321	22.9766	27.2443	24.3592	0.33594	0.00171682
FBgn0030720	CG8939	67.3708	72.1256	76.2427	53.6925	58.5169	58.7696	0.335457	0.00677774
FBgn0001291	Jra	58.1848	52.9387	56.4964	41.9931	47.5096	43.481	0.333738	0.00971636
FBgn0261278	grp	266.069	271.452	304.077	227.434	202.23	238.644	0.332704	0.00347899
FBgn0035401	CG1291	40.707	44.6805	48.0047	30.0324	38.9583	36.9511	0.332208	0.00990213
FBgn0032298	CG6724	62.7168	64.2167	62.5706	45.3703	49.7712	55.6049	0.330413	0.00116297
FBgn0032703	CG10343	32.6997	33.0533	33.1746	24.7054	25.9015	28.1256	0.329775	0.00271724
FBgn0052243	CG32243	79.9507	81.0206	77.6648	59.3412	60.8491	69.9352	0.328072	0.0075223
FBgn0030177	CG2972	44.7716	47.5154	49.9346	34.093	37.1208	42.3667	0.324776	0.00703558
FBgn0250906	Pgk	283.262	298.527	314.519	224.781	241.895	249.23	0.324238	0.00264284
FBgn0038805	TFAM	97.1846	102.015	93.3887	73.2518	73.8528	86.7838	0.323277	0.00537467
FBgn0010406	RNaseX25	48.5517	44.2491	42.5602	34.6961	36.7144	36.8619	0.322134	0.0099562
FBgn0086912	mbm	47.1087	46.5499	46.9077	33.1884	41.5555	37.9763	0.318146	0.00405854
FBgn0030740	CG9917	103.221	107.151	97.2689	81.9961	77.0154	88.0095	0.316805	0.00377482
FBgn0038400	CG5903	138.786	141.909	141.068	108.43	113.765	116.469	0.316599	0.00134096
FBgn0035164	CG13901	37.3537	35.6622	34.6576	26.6151	26.5022	33.5412	0.314122	0.00830455
FBgn0036916	Mtr3	39.9347	39.0723	41.3007	29.4897	33.3928	33.9201	0.313632	0.00924818
FBgn0010516	wal	135.229	150.044	159.84	103.164	126.769	128.237	0.313528	0.00748991
FBgn0019947	Psn	123.361	127.303	135.969	91.9868	109.684	109.761	0.312037	0.00412426
FBgn0038609	Nup43	57.1686	58.362	54.343	44.4456	42.0148	50.5236	0.310868	0.00929621
FBgn0033342	CG8258	395.445	422.01	423.286	305.933	320.588	374.191	0.310229	0.00601382
FBgn0037955	CG6950	63.0826	61.6077	65.5773	50.0942	50.0185	53.5546	0.3084	0.00301515
FBgn0034879	Rrp4	50.6449	48.6658	51.0316	38.4351	40.2834	42.8347	0.306824	0.00777262
FBgn0010741	l(3)01239	167.746	176.77	166.523	130.824	130.214	152.507	0.305517	0.00824592
FBgn0034962	MAN1	47.3933	53.4523	49.6705	40.6061	37.8628	43.3919	0.305063	0.00625853
FBgn0030552	mRpL38	43.6945	45.1941	43.2103	33.6709	35.937	37.3522	0.304659	0.00352544
FBgn0033751	CG8818	107.021	104.994	99.9099	84.2074	81.6975	87.0958	0.302163	0.00260793
FBgn0033081	geminin	147.789	143.43	135.949	107.144	111.044	128.415	0.301669	0.00652924
FBgn0035166	CG13902	32.842	31.8002	30.554	25.3486	25.8308	26.3873	0.295534	0.00786163
FBgn0023542	Nmd3	51.5595	53.7399	53.9773	39.5206	44.2057	46.356	0.292218	0.00894091
FBgn0016698	Ptpa	38.2479	38.415	36.5266	31.2385	30.7602	30.5994	0.289631	0.00333426
FBgn0031437	Arpc5	86.4947	94.2091	91.9463	70.5983	74.6656	77.8246	0.289498	0.00480693
FBgn0010808	l(3)03670	68.2447	70.1535	67.1416	52.0843	56.8737	59.2599	0.289154	0.0093148
FBgn0022288	l(2)09851	74.2399	75.8439	71.875	53.1095	63.2343	65.5001	0.287641	0.00735361
FBgn0263510	nclb	81.4546	80.1578	83.5765	63.1404	67.4746	70.3809	0.286802	0.00700005
FBgn0062442	Cisd2	117.508	115.101	113.338	92.5698	92.5457	98.9077	0.284624	0.00926455
FBgn0029818	GAA1	107.224	103.022	107.792	87.0216	81.9978	92.4446	0.282798	0.0044357
FBgn0036376	Liprin-beta	58.5099	55.3833	56.984	46.898	47.7747	45.9103	0.281402	0.00511453
FBgn0034362	CG5323	38.9592	37.7781	38.1112	30.535	30.0712	33.987	0.28045	0.00744242
FBgn0265935	coro	99.1153	99.7146	92.8199	81.3529	84.012	74.7936	0.280016	0.00489558
FBgn0039830	ATPsynC	1458.62	1522.49	1472.2	1186.1	1184.93	1300.64	0.278453	0.00156274
FBgn0032586	Tpr2	167.218	181.886	169.977	141.579	138.165	148.651	0.277084	0.0065179
FBgn0035639	CG5537	56.8435	57.5608	63.1598	46.2547	50.2129	50.3007	0.274788	0.0072973
FBgn0037652	CG11980	79.5443	81.5548	87.2535	63.643	66.9623	75.0611	0.272312	0.00907075
FBgn0001565	Hlc	92.4697	92.1548	89.2038	70.9601	77.4395	78.4932	0.27127	0.0091571
FBgn0015834	Trip1	431.803	450.523	422.941	346.056	349.458	387.674	0.2691	0.00832285
FBgn0030996	CG14194	73.4067	73.9128	75.3082	60.3262	63.2696	61.1543	0.268945	0.00353541
FBgn0003317	sax	59.6887	58.8345	59.1374	52.7276	44.7004	51.0362	0.259412	0.00906181
FBgn0034345	CG5174	200.913	204.236	195.615	162.344	161.275	178.849	0.257861	0.00789401

## Sheet: Predicted Gl targets
Gl target genes predicted by Potier et al. 2014, showing counts in wing discs expressing gl in clones made with Ubx-FLP, wild type eye discs and wing discs, gl mutant brains expressing gl with insc-GAL4, wild type brains and gl mutant brains
Gene ID	Gene Symbol	Ubx-FLP>gl wing 1	Ubx-FLP>gl wing 2	Ubx-FLP>gl wing 3	wild type eye 1	wild type eye 2	wild type eye 3	wild type wing 1	wild type wing 2	wild type wing 3	insc-GAL4, UAS-gl brain 1	insc-GAL4, UAS-gl brain 2	insc-GAL4, UAS-gl brain 3	wild type brain 1	wild type brain 2	wild type brain 3	gl brain 1	gl brain 2	gl brain 3	Ub-FLP>gl wing v wild type wing logFC	Ubx-FLP>gl wing v wild type wing p value	insc-GAL4, UAS-gl v gl brain logFC	insc-GAL4, UAS-gl v gl brain p value	wild type eye v wild type wing logFC	wild type eye v wild type wing p value	wild type eye v wild type brain logFC	wild type eye vwild type brain p value
FBgn0000108	Appl	0.833208	0.760481	2.81644	115.028	121.654	114.212	1.2962	4.50487	1.79259	406.855	356.014	260.393	405.277	275.994	275.35	383.602	384.302	353.962	-0.778744	0.0784309	-0.132725	0.753981	5.52636	1.2107e-26	-1.44689	0.000811913
FBgn0037989	ATP8B	2.76985	4.54234	3.31346	11.0964	12.4078	10.0154	2.97364	3.11206	2.90229	19.5927	18.246	13.2858	24.9064	17.1911	18.275	28.1489	17.4841	18.953	0.24204	0.352576	-0.337636	0.169217	1.89793	3.79448e-13	-0.848674	0.000608846
FBgn0004854	B-H2	3.01756	4.66566	4.06819	32.7607	35.9087	34.1904	3.99027	6.00649	5.76189	5.01454	3.8237	5.27969	5.26673	3.35695	4.39045	4.53296	4.82169	3.71582	-0.423485	0.0977154	0.112136	0.661138	2.70406	9.55437e-25	2.98313	4.22161e-29
FBgn0259246	brp	0.112596	0.0205536	0.184081	11.2793	9.61401	12.8595	0.279573	0.41349	0.0853613	94.1337	70.5459	50.8711	102.641	64.9304	57.7444	97.8026	78.9063	84.9265	-1.23957	0.0143464	-0.279517	0.335192	5.43112	1.98385e-44	-2.73858	1.09943e-18
FBgn0038247	Cad88C	3.13016	3.96684	4.25227	15.1	18.5296	17.6132	0.0762471	0.761693	0.0426807	0.550118	0.359274	0.302933	0.482448	0.494708	0.312012	0.202364	0.477825	0.21033	3.66577	2.26661e-07	0.443894	0.513302	5.83946	4.46572e-14	5.30086	1.52154e-12
FBgn0263986	cd	1.68893	1.97314	1.93285	1.44293	1.31474	1.70647	0.0508314	0.0870506	0.0213403	6.11478	5.02983	3.6352	0.442244	0.318027	0.0668596	0.364256	0.108597	0.30381	5.06887	1.16359e-13	4.23388	5.9963e-13	4.74333	3.38501e-12	2.40722	1.46603e-05
FBgn0034420	CG10737	16.1687	22.4034	19.5494	22.5992	28.123	27.9943	18.7822	22.9161	20.8922	37.4927	36.5433	29.1465	34.3946	24.9297	22.9551	27.218	31.4713	34.9147	-0.106851	0.561003	0.14067	0.440469	0.33033	0.0717423	-0.0639681	0.726085
FBgn0037238	CG1090	0	0	0.220897	1.86972	1.91048	3.43326	0	0	0	8.52684	7.69872	5.58262	3.53796	4.02834	3.69957	3.37948	2.88867	2.47722	4.92803	0.000509103	1.31702	0.0113946	9.82631	1.34332e-20	-0.642715	0.213307
FBgn0039749	CG11498	0.540459	0.863249	1.32538	8.00726	9.71672	13.733	0.762471	0.848744	0.874954	1.43877	1.0265	0.627504	0.0804081	0.0530044	0.0668596	0.0404728	0.065158	0.16359	0.138534	0.776146	3.5132	5.23408e-09	3.65612	1.33839e-12	7.2478	8.11458e-29
FBgn0039255	CG13646	0.743131	1.17155	1.12289	5.77173	6.01903	7.86196	0.0254157	0.0435253	0.0213403	0.12695	0.230962	0.10819	0.040204	0.0706726	0.133719	0.0607093	0.0868773	0.0934799	4.95013	1.57096e-13	0.915916	0.167276	7.63828	2.31378e-30	6.30786	8.80799e-27
FBgn0039640	CG14516	0.180153	0.143875	1.89603	81.6782	95.9963	93.7544	0.53373	1.41457	0.149382	10.9389	11.933	17.4619	10.4329	11.9613	21.3505	9.55159	20.5682	11.3344	0.0881959	0.90684	-0.0394729	0.956933	7.00935	2.01601e-13	2.6333	0.000686111
FBgn0034396	CG15097	0.878246	1.29487	1.52787	20.1401	24.1583	28.7662	0.53373	1.00108	0.682891	30.7008	32.001	30.8992	27.2382	26.5375	31.1789	29.1202	36.6622	45.3611	0.735662	0.00663923	-0.247574	0.232202	5.02706	2.08723e-80	-0.217291	0.295166
FBgn0031627	CG15630	0	0	0.77314	22.0505	23.7063	22.0826	0	0.261152	0	27.3367	26.304	30.7693	22.0318	19.0993	20.0802	27.1168	27.7573	28.6749	1.53481	0.187097	0.0147951	0.988982	7.96294	6.26232e-08	0.148311	0.889933
FBgn0035308	CG15822	6.26032	10.1535	8.21001	18.6565	20.6249	22.6717	6.73516	9.77143	11.9506	8.01903	7.31378	7.50841	7.55836	5.81282	7.10941	8.68142	6.97191	7.3148	-0.209419	0.391497	-0.00811869	0.973637	1.1208	4.70131e-06	1.59728	1.23338e-10
FBgn0036454	CG17839	0.0225191	0.123321	0.0552243	4.36945	6.12174	5.56635	0.127079	0.239389	0.0213403	41.005	35.799	31.6781	46.9181	25.4775	30.5548	34.4626	39.9419	43.5149	-0.900464	0.134252	-0.120209	0.634511	5.34847	1.2853e-45	-2.67996	6.24835e-23
FBgn0033154	CG1850	0.0900765	0.431625	0.625875	5.24334	6.18337	7.3744	0.330404	0.282915	0.810933	0.148109	0.10265	0.10819	0.140714	0.0176681	0.178292	0.0202364	0.0217193	0	-0.303768	0.661308	2.84972	0.00648351	3.7111	4.44999e-07	5.7999	2.95552e-12
FBgn0029995	CG2256	0	0	0.0184081	0	0	0	0	0.0217627	0	0.12695	0.0256624	0.0432761	0.040204	0.0530044	0.0668596	0.0607093	0.0434387	0	-0.121106	0.938434	0.856424	0.35671	-1.94234	0.22839	-4.39338	0.00272297
FBgn0051038	CG31038	24.726	26.0825	27.8883	68.6918	78.5761	90.7884	27.8556	35.5819	32.1385	32.1819	33.9	30.0986	30.3943	19.2759	25.6295	30.0713	32.0143	39.4719	-0.28044	0.0954805	-0.0783343	0.640703	1.31617	8.59755e-15	1.66106	3.12622e-22
FBgn0051176	CG31176	0.675574	2.83639	1.45424	17.9046	18.1803	15.7849	0.482898	0.848744	1.003	0.507802	1.18047	1.40647	1.90969	0.388699	0.757742	0.748748	1.17284	1.05165	1.08389	0.0687042	0.0570135	0.923308	4.46542	1.72179e-11	4.08339	3.28986e-10
FBgn0052039	CG32039	6.89085	9.2491	7.32642	12.0719	12.0381	13.0423	5.74395	4.61368	3.99064	26.9346	29.2551	29.7956	19.8809	30.8132	26.677	24.4051	24.2171	20.3552	0.712406	0.000297649	0.317625	0.0881657	1.37487	2.96171e-12	-1.05848	2.18531e-08
FBgn0052082	CG32082	13.489	10.9756	17.819	32.0697	31.9234	34.4545	19.1889	29.2708	19.3984	2.01005	1.64239	1.3632	5.12601	1.97883	2.27323	1.7201	1.88958	2.05656	-0.682153	0.0297006	-0.174229	0.604392	0.536637	0.0858047	3.39152	8.25728e-23
FBgn0052638	CG32638	18.7134	27.0485	24.446	41.6418	45.3379	45.6278	19.4176	22.6332	19.8679	19.5927	22.9678	18.4789	15.3981	17.4385	15.244	15.8451	14.2913	17.5742	0.181564	0.233663	0.354944	0.0209741	1.09834	7.10388e-13	1.46291	2.80152e-21
FBgn0036821	CG3961	5.292	8.24198	7.93389	25.5054	26.2947	42.2961	8.18386	6.65937	8.32273	26.8712	20.0937	24.3645	21.3282	23.9403	18.8767	22.5434	24.3908	24.6787	-0.108086	0.628599	-0.00523528	0.98078	2.02209	5.82959e-19	0.552393	0.0110808
FBgn0259935	CG42458	0.0225191	0.0822142	0.29453	6.30013	6.75857	5.74919	0.0254157	0.065288	0.0213403	23.2108	16.6292	17.873	19.5995	14.9119	19.3893	21.7339	20.894	16.99	1.81951	0.0067302	-0.0466967	0.856227	7.27653	3.53997e-58	-1.51827	1.08629e-08
FBgn0261859	CG42788	2.45459	2.52809	2.76121	9.42988	11.7094	9.32465	3.4057	3.91728	3.62786	14.3031	11.9843	10.9705	16.6445	8.71039	9.67236	14.9952	13.6615	13.0404	-0.49922	0.0592112	-0.162352	0.516041	1.47472	1.50876e-08	-0.201136	0.421953
FBgn0264443	CG43861	4.00841	7.60481	4.25227	22.8024	29.0475	34.4139	3.68528	4.94012	7.36242	5.20497	3.43876	5.51771	3.94	2.7739	4.03386	2.50932	4.17011	2.96799	-0.0123663	0.971385	0.55505	0.111762	2.42985	1.25349e-11	3.00505	3.07856e-16
FBgn0035943	CG5653	8.55727	8.55028	11.6523	41.8654	44.2286	41.8898	0.101663	0.609354	0	4.10473	3.72105	3.28899	0	0.335695	0.624023	0	0.0217193	0	5.31776	1.61802e-06	8.55022	1.0027e-09	7.47123	8.81974e-10	7.05167	3.49599e-09
FBgn0029835	CG5921	1.5313	2.52809	1.65673	6.95047	7.72408	9.40591	0.635393	1.34928	1.40846	0.40201	0.384936	0.302933	0.341734	19.8413	0.334298	0.28331	0.152035	0.630989	0.750091	0.455562	0.0336987	0.973803	2.82328	0.00809015	0.230274	0.816654
FBgn0038339	CG6118	0.0675574	0.123321	0.257713	3.23136	4.74538	3.55515	0.152494	0.435253	0.128042	1.03676	0.359274	0.605866	0.522652	0.388699	0.468017	0.647565	0.716738	0.373919	-0.647245	0.309608	0.206883	0.709069	3.98744	6.81859e-11	3.0581	9.90106e-08
FBgn0035260	CG7991	1.77901	1.68539	1.65673	19.632	21.0769	24.3985	0.71164	1.52339	1.08836	30.9336	23.5581	20.5562	26.8965	20.8837	23.8912	27.7037	26.6496	30.4978	0.610461	0.0134196	-0.176781	0.377816	4.27771	1.0146e-68	-0.138341	0.490423
FBgn0033359	CG8213	1.23855	0.92491	1.56469	1.80875	2.15699	2.58002	0	0.195864	0.170723	0.0211584	0.10265	0.0432761	0.020102	0.0176681	0.0445731	0.101182	0	0	3.29082	1.89577e-05	0.57889	0.565342	4.10093	1.8606e-07	6.21498	1.33454e-11
FBgn0025833	CG8910	0	0	0.0184081	2.84522	3.4101	3.85988	0.0254157	0.108813	0	14.0915	11.3428	9.95351	13.006	9.02842	9.18205	16.4927	16.3329	13.6247	-2.3491	0.0389117	-0.392345	0.175723	6.13576	3.27258e-37	-1.62497	6.65791e-08
FBgn0031775	CG9150	1.55382	1.27432	1.34379	43.2474	46.365	48.5126	0.965797	1.43634	0.597529	11.5102	10.7782	9.45584	0.482448	0.494708	0.51259	0.404728	0.390948	0.420659	0.473358	0.0940513	4.69759	6.10034e-53	5.52172	2.61168e-77	6.52808	6.05849e-95
FBgn0032910	CG9265	4.81909	6.20717	5.96422	11.6044	13.8869	11.214	4.77815	6.44175	5.20704	14.832	16.0903	14.1729	15.4182	10.4595	13.5502	14.125	12.0325	17.9248	0.0485383	0.82983	0.0329025	0.88033	1.15846	2.66178e-07	-0.102643	0.639076
FBgn0032879	CG9317	0.360306	0.534392	0.809956	5.50753	5.25895	6.37896	0.203326	0.435253	0.320105	7.63818	6.4156	4.82529	0.281428	0.441704	0.289725	0.28331	0.304071	0.373919	0.82401	0.0743317	4.28825	3.16753e-20	4.13848	4.6459e-19	4.06147	7.17684e-19
FBgn0267435	chp	7.07101	7.54315	8.78066	37.313	35.7855	52.8397	7.24348	9.44499	7.4051	16.2497	15.7567	8.9798	4.9853	6.46654	8.15687	5.86856	6.55924	5.86586	-0.0422564	0.867622	1.16303	5.57633e-06	2.3852	1.01307e-19	2.68355	5.35929e-24
FBgn0010105	comm	15.4256	17.4089	18.1136	59.6074	63.5593	60.2344	11.5387	15.7126	12.5908	26.6596	24.2253	22.8931	25.8713	22.1382	24.9609	24.0206	27.8876	25.2162	0.354162	0.0093835	-0.0637414	0.632578	2.2012	1.129e-56	1.32995	2.55172e-23
FBgn0039054	Cow	0	0.0205536	0.570651	27.5986	27.0343	27.7505	0.101663	0.631117	0.0213403	112.034	98.6976	74.673	105.515	94.6836	83.4854	106.565	105.817	99.4392	-0.3288	0.711	-0.127708	0.876752	6.75074	2.82559e-10	-1.78377	0.0355012
FBgn0263995	cpo	0.878246	1.54152	2.33783	45.6455	54.5821	53.957	1.67744	2.63328	1.62187	52.769	44.2933	36.8929	59.7834	33.5518	36.5276	51.2993	50.5843	42.7203	-0.31124	0.305105	-0.110377	0.68951	4.69627	2.07233e-46	0.247696	0.369971
FBgn0035636	Cralbp	0.0675574	0.0616607	0.0368162	4.00363	4.41669	3.55515	0.254157	0.261152	0.320105	0.0634752	0.0769872	0.0216381	0	0.0176681	0	0	0.0217193	0.0467399	-2.29919	0.000515483	1.18693	0.222986	3.8258	3.31981e-13	8.75907	2.05742e-28
FBgn0039286	dan	0.292749	0.390518	1.23334	73.9961	81.2877	77.8273	0.203326	2.26332	0.256084	34.6151	29.948	30.0986	30.2736	28.4457	24.9609	28.4726	31.8188	29.8434	-0.501524	0.423862	0.070708	0.905873	6.41099	3.63665e-17	1.47795	0.0154372
FBgn0259099	DCX-EMAP	0	0	0	0.873889	1.64342	1.40174	0.0254157	0.130576	0	1.45993	1.74504	1.31992	1.74888	1.11309	1.56006	1.39631	1.78099	3.13158	-4.38402	0.00246075	-0.47823	0.340624	4.56328	1.51714e-11	-0.172681	0.731528
FBgn0013810	Dhc36C	0.135115	0.246643	0.29453	0.548721	0.308141	0.75166	0.101663	0.108813	0.0426807	1.5234	1.41143	0.887161	0.964897	0.812734	0.846889	0.78922	1.21628	1.28535	1.41677	0.0231188	0.216618	0.627236	2.64375	6.59666e-06	-0.702643	0.129436
FBgn0085414	dpr12	0	0.0205536	0.220897	10.9744	11.0725	11.0514	0.0508314	0.32644	0	63.6233	53.5061	40.5281	59.703	46.6616	43.013	50.9351	57.4476	54.3118	-0.54575	0.338279	-0.0453449	0.85487	6.39904	9.97449e-66	-2.17389	6.39508e-17
FBgn0066365	dyl	0.135115	0.0411071	0.220897	3.86137	5.58763	4.14429	0	1.04461	0.064021	0	0	0	0.160816	0.0353363	0	0.0202364	0	0	-1.46253	0.262839	-1.87413	0.277919	3.603	0.00939657	6.05353	0.000117539
FBgn0002629	E(spl)m4-BFM	42.2909	34.3655	48.5606	253.895	271.041	247.337	42.5967	49.6189	34.8914	49.4472	52.146	52.6454	51.6019	51.2729	57.5884	52.0278	57.5345	58.0043	-0.0212757	0.88026	-0.119514	0.395915	2.60307	6.1545e-69	2.26698	3.08468e-54
FBgn0039916	Ekar	9.8859	10.4823	10.4558	21.9895	23.2955	26.4097	0.152494	0.544066	0.234744	8.01903	6.13331	5.90719	1.28653	1.13076	1.56006	1.17371	1.17284	1.37883	5.01603	5.0044e-48	2.42846	1.08482e-16	6.23353	4.53774e-69	4.17353	1.74043e-42
FBgn0005558	ey	0.112596	0.0205536	1.71195	60.1967	70.0097	71.3468	0.101663	1.8063	0.234744	48.1565	44.5756	40.8094	47.5011	36.8734	44.1273	42.5977	48.673	55.8075	-0.211206	0.819777	-0.139279	0.878054	6.54727	1.63652e-08	0.649347	0.476119
FBgn0000320	eya	11.5523	19.5053	15.8678	180.387	204.257	200.917	11.7166	15.5603	15.3437	32.9436	30.256	34.2314	27.9619	23.5693	29.6411	22.422	30.4288	26.2678	0.138542	0.43903	0.300699	0.0884536	3.77897	4.6739e-83	2.85105	1.87002e-52
FBgn0266084	Fhos	15.5832	17.2855	18.5738	25.8915	32.3959	32.423	14.8174	22.002	18.6088	5.18381	6.8262	6.38323	6.89499	15.4243	4.34588	4.7758	5.36468	6.49685	-0.107752	0.745833	0.144696	0.668422	0.710328	0.0331618	1.76406	2.53365e-07
FBgn0259108	futsch	1.82405	2.38421	2.33783	31.6632	35.6622	41.2397	1.37245	3.13382	1.57918	54.6733	43.1385	25.4897	48.1644	44.0467	29.8194	41.3835	39.4423	47.628	0.103094	0.741746	-0.0590204	0.839287	4.15175	7.22354e-35	-0.168819	0.561918
FBgn0001083	fw	18.6684	22.65	20.6723	28.6554	33.2587	30.2086	21.0442	29.6407	27.2729	5.35308	6.77487	4.99839	6.05071	8.83407	8.04544	5.70667	7.66692	5.04791	-0.330902	0.10398	-0.107564	0.613212	0.240387	0.236071	2.00539	3.58287e-21
FBgn0004618	gl	74.0654	64.4559	95.8141	137.038	149.099	152.404	1.60119	2.72033	0.277424	39.8413	31.2825	23.5855	3.61836	3.12726	4.21216	2.22601	2.95383	1.6359	5.66977	5.1384e-26	3.7944	1.18469e-14	6.57386	7.51361e-32	5.3223	4.33042e-24
FBgn0052227	gogo	0.292749	0.63716	1.34379	23.2495	24.754	26.1253	0.406651	1.8063	0.576189	121.238	101.982	89.8413	103.807	76.7857	93.336	113.668	113.266	121.127	-0.288095	0.512313	-0.15288	0.702525	4.72135	4.72685e-23	-1.88556	5.26669e-06
FBgn0029082	hbs	13.8493	15.0658	14.2663	42.6986	48.2549	41.9711	14.0295	17.7583	19.7825	46.2311	37.5954	33.1712	45.0888	23.8873	35.079	46.645	45.2631	39.7289	-0.256728	0.203465	-0.170069	0.392667	1.36515	1.92925e-11	0.353609	0.0757014
FBgn0037950	HisCl1	1.46374	1.54152	1.98807	5.26366	6.88182	6.88683	0.0508314	0.174101	0.0213403	5.33192	5.46609	3.89485	1.32673	1.69614	0.913748	1.23442	0.890493	1.26198	4.28512	2.51836e-16	2.11426	1.08421e-07	6.21205	7.08561e-32	2.2666	1.00032e-08
FBgn0264005	Hmx	0	0.0205536	0.147265	5.89367	7.23105	7.3744	0	0.174101	0.0213403	27.252	19.991	23.1095	24.3435	18.8342	24.1809	23.3731	26.8234	26.6184	-0.157093	0.818953	-0.126262	0.562372	6.59934	2.36655e-70	-1.71558	3.53086e-14
FBgn0004784	inaC	8.66987	10.2973	11.6155	23.2089	24.3637	26.9176	0	0.32644	0	0.275059	0.359274	0.281295	0.040204	0.265022	0.289725	0.0202364	0.130316	0.0467399	6.49215	1.38417e-12	2.17323	0.0110856	7.77618	6.84451e-16	6.94987	3.94997e-14
FBgn0016672	Ipp	48.8665	51.6716	56.4208	94.38	90.6757	99.1582	40.3856	45.0705	38.0285	76.1068	74.344	74.6946	47.6016	51.7853	47.7823	45.5522	48.6513	53.8911	0.346339	0.000873913	0.604682	5.36293e-09	1.20255	1.41452e-30	0.949226	5.44056e-20
FBgn0016032	lbm	1.59886	1.23321	1.15971	26.6028	25.3703	21.8794	2.03326	1.61044	1.36578	9.01348	8.49425	10.9921	9.40774	8.21569	8.62489	8.4993	9.73026	11.8018	-0.326725	0.204716	-0.0742271	0.738325	3.88506	1.24104e-52	1.49232	2.71803e-11
FBgn0020278	loco	20.7176	25.3014	24.2066	61.4365	73.5431	80.3667	27.3473	36.039	35.2329	64.0042	59.8191	54.5929	48.7876	55.8313	56.6524	59.6367	69.6756	65.506	-0.490056	0.000541447	-0.126799	0.362789	1.126	1.75338e-15	0.417163	0.00276201
FBgn0002567	ltd	8.12941	13.1543	8.70703	26.7248	31.5126	46.9077	6.65892	8.94445	13.5725	5.92435	5.05549	11.4249	3.07561	23.1099	3.967	2.99499	4.25699	5.11802	0.0394831	0.945922	0.857237	0.145131	1.84899	0.00205216	1.80088	0.00262885
FBgn0002576	lz	0.0900765	0.0411071	0.938813	34.3662	41.5169	43.1697	0.330404	0.500541	0	0.65591	0.436261	0.519314	0.904591	0.689058	1.09204	0.526147	0.456106	0.560879	0.37761	0.660036	0.0639011	0.939342	7.15247	2.27016e-11	5.46712	2.68919e-08
FBgn0033438	Mmp2	19.9069	41.2304	24.8325	311.45	328.191	344.362	15.2494	22.3502	28.532	119.376	119.074	119.161	119.346	89.2771	128.125	129.533	143.673	129.4	0.377921	0.115202	-0.170979	0.471924	3.89443	4.4098e-48	1.54706	1.89497e-10
FBgn0260660	Mp	7.83666	9.47519	8.89111	32.5168	30.9374	33.5809	14.0549	14.4939	15.4077	24.4168	25.1235	15.4712	28.183	21.2371	21.3505	22.1994	27.8442	27.4363	-0.745885	7.50439e-05	-0.253384	0.168477	1.14207	9.06342e-10	0.45535	0.0130482
FBgn0051619	nolo	0	0.102768	0.368162	16.1568	15.9412	22.1029	0.152494	0.217627	0.0426807	93.2028	84.0444	67.7921	83.3229	77.2451	79.9641	93.8565	99.7352	99.0653	0.290896	0.537942	-0.256186	0.166881	7.02197	5.42273e-121	-2.14963	1.87698e-28
FBgn0262509	nrm	5.56223	4.31625	5.33835	15.8113	14.9962	16.2318	0.584561	0.391728	0.320105	22.0471	20.0937	15.2116	19.8608	9.5938	9.71693	15.3594	10.2732	13.3443	3.55832	2.99438e-23	0.556947	0.0580542	5.18613	4.93747e-44	0.264071	0.367718
FBgn0004108	Nrt	27.7436	53.0487	32.0485	115.658	149.243	139.463	32.7863	38.4764	54.5886	590.912	564.496	488.025	482.308	370.907	482.437	525.479	596.847	619.561	-0.157637	0.488104	-0.0839351	0.710107	1.68359	4.65816e-13	-1.72378	1.17486e-13
FBgn0013725	phyl	1.44122	1.95259	1.87763	24.5095	30.4444	25.5768	1.88076	2.45918	1.47248	47.8603	46.7056	40.3334	35.7213	36.2904	38.4443	39.6634	46.1753	43.0241	-0.135845	0.485592	0.0660409	0.660387	3.79048	4.07504e-97	-0.455749	0.0025825
FBgn0003187	qua	0.743131	1.33598	1.52787	25.2615	31.3277	32.0573	0.203326	0.435253	0.277424	2.75059	3.38744	5.88556	3.31683	1.14843	1.96122	1.82128	1.97646	1.42557	1.96279	3.875e-05	1.20127	0.00468165	6.57504	2.24726e-34	3.78598	1.39704e-16
FBgn0031745	rau	6.1252	6.35105	6.47965	20.384	24.0761	26.0643	4.01568	6.20236	5.14302	4.44326	3.69539	5.08495	4.92499	5.31811	6.75282	6.1114	7.36285	6.28652	0.30162	0.197432	-0.577447	0.0142266	2.19643	3.63777e-20	2.05365	4.1283e-18
FBgn0010263	Rbp9	1.08092	0.822142	0.846772	4.12557	4.78646	4.20523	0.203326	0.369965	0.213403	7.9344	8.05799	5.92883	12.7045	6.25452	5.32648	8.64095	8.20991	6.40337	1.78539	4.72733e-05	-0.0857149	0.809248	4.03855	3.65262e-20	-0.888374	0.0132498
FBgn0243486	rdo	27.9913	37.3869	27.1519	82.3691	91.4769	99.8489	27.576	33.5798	41.8057	11.0447	9.39244	8.41721	14.2523	10.2652	14.2188	14.7928	14.8777	12.6198	-0.154602	0.404794	-0.551428	0.00383577	1.40994	6.57765e-14	2.8216	6.95437e-46
FBgn0264493	rdx	34.3867	42.1759	39.7983	103.119	112.143	94.8717	45.4687	50.9899	50.8113	63.7714	62.5136	75.8414	57.6727	59.0469	55.7832	65.4446	59.7716	55.9944	-0.339771	0.00403745	0.157578	0.178858	1.0741	1.08021e-19	0.846121	5.98926e-13
FBgn0004795	retn	0	0	0.699508	31.9884	39.5654	40.4271	0.0508314	0.587592	0	1.92541	1.43709	8.54704	2.47255	2.4382	3.05326	1.5582	2.21537	1.28535	0.136808	0.912617	1.2341	0.316571	7.43235	4.01066e-06	3.81237	0.00492756
FBgn0004635	rho	5.22444	6.82378	4.69406	26.7857	29.3967	24.7032	3.91402	3.76494	4.24673	24.8823	18.8105	20.0801	20.8458	15.707	16.8041	22.0375	22.5664	15.728	0.488206	0.0195834	0.0800266	0.683903	2.76066	4.82889e-38	0.600285	0.00227838
FBgn0035574	RhoGEF64C	8.57979	14.182	10.9896	20.1198	25.6579	29.9242	10.6746	17.2578	16.9229	0.52896	0.230962	0.540952	2.63336	0.318027	0.468017	0.28331	0.477825	0.350549	-0.410325	0.463808	0.234188	0.704689	0.75479	0.179031	4.46617	5.90565e-12
FBgn0003285	rst	20.8302	21.0057	23.3415	95.4165	102.098	92.698	18.1976	21.2839	21.4257	35.5038	28.8189	25.5762	34.6157	22.6682	25.6964	33.8151	30.4288	28.4412	0.0975269	0.543992	-0.044049	0.782324	2.25176	5.72973e-42	1.80644	1.36009e-28
FBgn0003295	ru	0.675574	0.801589	3.88411	125.373	127.838	137.676	1.11829	3.24264	0.789592	8.06135	8.87919	7.35694	8.24183	7.29694	8.91462	6.69826	7.71036	9.58169	0.0612974	0.907846	0.0184065	0.971659	6.24227	7.31739e-22	3.99834	6.34794e-12
FBgn0016754	sba	11.3947	12.9282	12.1493	33.9191	36.3401	39.5333	11.0558	18.5853	16.5601	46.7389	33.6434	34.6642	41.6715	33.1984	32.8726	40.0276	42.6133	40.9208	-0.342245	0.0614033	-0.102668	0.566155	1.24726	9.52694e-12	0.0271906	0.879214
FBgn0004880	scrt	0.743131	1.23321	2.2826	49.9946	53.5961	46.4607	0.406651	1.00108	0.192063	98.8732	88.022	58.3146	87.484	64.8951	65.1213	95.6171	86.6819	73.8491	1.4113	0.000698903	-0.0629951	0.863244	6.54068	1.92156e-42	-0.535537	0.144378
FBgn0003366	sev	0.0450383	0.102768	1.39902	66.1514	75.3508	96.5782	0.127079	1.71925	0.0213403	22.8088	25.0465	19.1713	23.2982	20.5304	19.3893	21.8553	22.0886	26.0809	-0.266259	0.786718	-0.0631311	0.947737	6.98529	2.57294e-08	1.91291	0.0547934
FBgn0086906	sls	24.7936	24.5615	31.9749	30.1797	33.2998	36.1	4.0411	7.15991	6.4021	3.08913	3.36177	2.4451	27.2985	1.66081	3.25383	2.99499	4.38731	3.92615	2.20716	0.000977091	-0.346016	0.592357	2.49916	0.000221573	1.62804	0.0130807
FBgn0003460	so	10.629	15.3124	13.0697	82.3285	89.4021	88.9397	7.85345	12.1218	11.6305	9.14043	8.34028	9.71549	11.1365	9.91183	10.3187	7.8315	9.92574	9.48821	0.302297	0.0856638	-0.00121426	0.994562	3.0417	1.45237e-60	3.05479	3.32965e-61
FBgn0034070	SP2353	0	0.0205536	1.23334	45.6455	50.5146	47.8015	0.584561	0.826981	0.192063	94.8743	74.6519	61.0843	98.7612	67.3686	68.598	102.477	91.1343	87.3336	-0.339534	0.697201	-0.284821	0.735201	6.48215	1.60765e-09	-0.705273	0.40428
FBgn0003651	svp	7.58895	9.10522	6.99508	16.9697	20.399	20.8433	6.70975	8.48744	9.41109	28.987	22.9935	22.9147	26.6553	20.5304	24.5598	25.2753	26.5627	26.6184	-0.05719	0.74821	-0.066582	0.697058	1.24005	2.52008e-12	-0.301159	0.0790198
FBgn0082582	tmod	81.204	105.933	96.1639	177.257	211.59	183.324	97.8505	113.492	125.737	158.096	132.777	131.473	153.821	130.179	147.515	161.628	170.866	141.201	-0.250794	0.0737892	-0.165509	0.236895	0.763181	5.82257e-08	0.407097	0.00363707
FBgn0019650	toy	0.405344	0.205536	3.71844	207.315	227.182	213.512	0.381236	5.00541	0.192063	87.7439	84.7886	67.1429	98.8416	64.0647	77.936	89.7283	98.1931	84.1085	-0.363585	0.684991	-0.182681	0.836897	6.85678	2.27782e-09	1.4279	0.114422
FBgn0026319	Traf4	8.69239	10.0507	9.0936	51.7627	61.1763	52.1896	10.9542	14.0804	12.7188	119.693	112.581	103.257	92.5698	68.7821	94.0046	110.734	99.67	110.797	-0.440444	0.00256794	0.0629734	0.646047	2.12747	6.09346e-48	-0.628624	5.33583e-06
FBgn0052677	X11Lbeta	0	0.123321	0.368162	15.0187	19.0637	19.9698	0.101663	0.41349	0.0213403	51.4572	42.5483	30.3149	47.1995	31.0959	31.424	43.913	47.0006	48.0253	-0.0897868	0.884773	-0.160369	0.736027	6.62336	2.14026e-25	-1.02129	0.0336778
