# Supplementary material for: Glass promotes the differentiation of neuronal and non-neuronal cell types in the Drosophila eye
Source: PLoS Genet. 2018 Jan 11;14(1):e1007173. doi: 10.1371/journal.pgen.1007173 (PMC5783423; doi:10.1371/journal.pgen.1007173)
Supplement: S2 Table — Numbers of the indicated defects in photoreceptor number, cone cell, pigment cell or bristle cell number or arrangement observed in cell type-specific gl mutants and controls. (XLSX) [file pgen.1007173.s007.xlsx]

## Sheet: Sheet1
			Cas9	elav-GAL4			spa-GAL4			54-GAL4
			gl sgRNAs	Control		CRISPR	Control	CRISPR		Control	CRISPR
			% ommatidia		% ommatidia	% ommatidia	% ommatidia	% ommatidia	% ommatidia	% ommatidia	% ommatidia
		Patterning Defects	N=295		N=72	N=128	N=198		N=143	N=226	N=154
		Cone cell (CC) defects
		Missing CCs	4		0	58	0.5		5.6	0.4	5.5
		Extra CCs	0		0	1	0		0.7	0	0
		Abnormal arrangement	0		0	8	0		4.9	0	2.6
		CC contacts 2PC	2		1	0	0		0	0	7.8
		1PC defects
		Missing 1PCs	1		0	3	0		2.1	0	0
		Extra 1PCs	1		0	24	0.5		0.7	0	3
		1PC rotation	1		0	6	0		3.5	0	6.5
		Unequal 1PC size			0	5	0.5		2.8	0	5.9
		CCs surrounded by individual 1PC	0		0	0	0		1.4	0	0
		1PC touches 1PC of neighboring ommatidum	1		0	12	0		0.7	0	2
		2PC and/or 3PC defects
		Missing PCs	3		0	22	0		5.6	1.3	2.6
		Extra PCs	10		3	85	2		30.1	4	55.8
		Abnormal morphology	1		1	67.9	0		4.2	0	16.2
		Bristle Cell Defects
		Missing Bristle cells	3		0	44	0.5		27.3	3.5	8.4
		Extra Bristle cells	0		0	4	2		2.8	0	4.6
		Spacing	1		0	10	0		1.4	0	2.6
		Abnormal Shape/Size	3		0	26	0		8.4	0	3.9
